# Supplementary material for: Modelling the significance of organizational conditions on quiet quitting intention among Gen Z workforce in an emerging economy
Source: Sci Rep. 2023 Sep 18;13:15438. doi: 10.1038/s41598-023-42591-3 (PMC10507021; doi:10.1038/s41598-023-42591-3)
Supplement: Supplementary file 2 — Supplementary Information 2. [file 41598_2023_42591_MOESM2_ESM.csv]

Gender	Age	Education	Marital_Status	Marital_Status_Group	Occupation	working_experience	Work_positions	Work_positions_Group	Individual_Monthly_Income	Annual_paid_leave	Absent_yourself_from_work_every_month	WCO1	WCO2	WCO3	WCO4	WCO5	JSE1	JSE2	JSE3	JSE4	JSE5	PCD1	PCD2	PCD3	PCD4	PCD5	AOC1	AOC2	AOC3	AOC4	AOC5	POS1	POS2	POS3	POS4	POS5	POS6	JBU1	JBU2	JBU3	JBU4	JBU5	JBU6	EWE1	EWE2	EWE3	EWE4	EWE5	PCV1
0	3	3	2	2	1	4	1	1	5	1	1	5	5	5	5	5	5	7	6	5	7	5	6	5	6	6	6	6	6	7	6	7	6	6	7	7	7	3	3	3	3	3	1	7	7	7	5	6	3
1	3	3	2	2	2	3	1	1	5	1	0	3	3	3	3	3	3	3	2	2	3	3	3	3	3	3	4	4	3	4	4	5	5	5	4	4	5	5	4	4	5	4	4	3	3	3	3	3	2
1	3	1	1	1	2	3	1	1	5	2	0	6	6	6	6	5	6	6	6	6	6	5	5	5	5	5	4	4	4	4	3	5	4	5	5	5	5	3	3	3	3	3	3	7	7	7	7	2	3
1	3	5	3	2	1	4	1	1	5	3	0	6	6	6	6	6	5	5	5	5	5	3	4	3	4	4	6	6	6	5	4	5	6	6	6	6	6	2	3	2	3	2	2	5	5	5	4	5	2
0	3	3	3	2	1	3	1	1	5	1	0	5	5	5	5	5	4	4	4	4	4	4	4	4	4	4	5	5	5	4	5	4	3	3	4	4	4	5	5	5	5	6	1	6	6	6	6	6	1
1	3	3	2	2	2	4	1	1	5	1	0	2	2	2	2	2	7	1	1	1	1	5	5	5	4	5	4	4	4	4	4	4	4	4	4	4	4	3	3	5	4	3	3	4	4	4	4	4	2
1	3	3	2	2	2	4	1	1	5	2	0	3	4	3	4	3	4	3	3	3	4	3	3	3	3	3	2	2	2	2	3	3	3	3	3	3	3	5	5	4	5	5	5	3	3	3	3	3	5
1	3	3	1	1	4	4	2	1	5	1	0	4	7	3	7	6	4	2	5	7	6	6	1	5	4	4	1	7	7	4	1	1	1	2	1	2	6	7	5	4	2	2	7	1	6	7	3	6	7
0	3	3	2	2	1	4	2	1	5	1	0	4	4	4	4	4	4	4	4	4	4	4	3	3	3	3	4	3	3	4	4	3	1	4	3	4	3	5	5	4	4	4	4	4	3	4	4	4	4
1	3	3	1	1	1	4	2	1	5	2	0	3	2	3	3	3	4	4	4	3	4	2	3	3	3	3	3	3	3	3	3	4	4	4	4	3	3	4	4	4	4	4	4	5	4	5	5	4	2
0	3	3	2	2	3	4	2	1	4	2	0	5	4	5	5	5	4	5	5	4	5	5	4	5	5	5	4	5	4	5	5	4	5	5	5	5	4	4	4	4	4	4	4	4	4	4	4	5	5
1	3	4	2	2	1	3	2	1	5	1	1	3	3	3	3	2	6	6	5	6	6	4	4	3	4	4	6	6	6	6	5	6	6	5	6	6	6	1	6	1	1	1	1	6	6	6	6	6	1
1	3	1	2	2	1	4	2	1	5	4	0	6	6	6	6	5	7	7	7	6	7	6	6	6	6	6	6	6	6	6	5	7	6	7	7	7	6	4	4	4	4	4	4	6	6	6	6	5	2
1	3	4	3	2	2	4	2	1	5	3	0	3	3	3	3	3	3	3	3	1	2	4	4	4	4	4	4	3	4	4	4	3	3	3	3	3	3	4	4	4	4	5	4	3	3	7	2	3	4
0	3	3	3	2	2	3	2	1	5	3	0	1	3	3	2	3	3	3	2	3	3	4	4	4	3	4	3	3	3	3	3	5	5	5	5	5	5	4	4	4	4	4	4	5	5	5	5	5	4
1	3	2	2	2	4	4	2	1	5	1	1	7	5	4	7	5	4	5	4	5	5	4	3	1	1	1	4	5	4	4	4	4	4	4	4	4	4	4	7	7	4	4	4	4	4	5	4	5	7
0	3	1	3	2	2	4	2	1	5	2	1	3	3	3	3	4	3	3	3	3	3	3	3	3	3	3	2	2	2	2	2	3	3	3	3	3	3	4	5	5	4	5	5	3	3	3	3	3	5
1	3	3	2	2	1	3	2	1	5	2	0	3	3	4	2	4	1	1	1	2	2	4	2	3	2	4	4	3	4	3	2	3	3	5	3	3	5	4	5	6	4	5	6	2	4	4	2	2	5
0	3	3	2	2	2	4	2	1	5	2	1	4	5	2	1	4	4	3	5	1	6	4	5	4	5	5	5	4	5	3	4	5	5	4	4	4	5	4	4	2	2	4	1	5	4	4	4	5	1
0	2	2	1	1	1	3	3	1	5	1	0	5	5	5	5	5	5	5	5	5	5	5	5	5	5	5	5	5	5	5	5	5	5	5	5	5	5	5	5	3	3	4	3	5	5	5	4	5	5
1	2	2	1	1	2	3	3	1	3	1	0	6	6	6	7	7	6	7	6	2	6	6	6	5	6	6	6	5	7	6	6	7	7	6	7	6	6	2	1	2	1	2	2	6	7	7	6	7	6
1	3	1	2	2	4	4	3	1	3	1	2	7	3	4	3	7	7	3	7	7	7	7	4	4	7	4	7	7	7	7	7	7	7	7	7	7	6	7	7	7	7	7	5	5	7	7	7	7	7
0	3	2	1	1	3	4	3	1	5	1	1	5	5	5	5	5	6	6	6	5	6	6	6	5	6	6	4	3	3	4	4	6	6	6	5	6	6	3	3	3	3	3	3	6	5	6	6	6	2
0	3	2	1	1	1	4	3	1	5	2	0	6	6	1	6	6	6	6	6	6	5	5	5	5	5	5	5	5	5	5	5	4	4	4	4	4	4	3	2	2	3	2	3	4	4	4	4	4	4
1	3	3	1	1	1	3	3	1	5	1	0	6	6	6	6	6	6	6	6	6	6	4	4	4	3	4	5	5	5	5	5	6	6	6	6	6	5	2	2	2	2	2	2	4	4	3	4	4	3
0	3	3	1	1	2	3	3	1	5	2	0	3	3	3	2	3	6	7	6	7	7	6	6	6	5	6	1	7	7	7	7	6	5	6	6	5	6	2	2	2	2	2	2	5	5	4	5	5	3
1	3	2	3	2	3	3	3	1	5	1	3	5	5	5	5	5	6	6	6	6	5	5	4	5	4	4	4	4	3	4	4	7	6	7	7	6	7	1	1	1	1	5	1	5	4	5	5	5	4
0	3	5	3	2	2	3	3	1	5	2	0	6	1	1	1	1	1	1	7	1	1	2	2	2	2	7	3	3	3	3	2	4	3	4	4	4	4	4	4	4	4	5	4	1	1	7	1	7	4
1	3	2	3	2	1	3	3	1	5	1	0	3	3	3	3	3	4	4	4	4	4	3	3	3	2	3	3	3	3	3	3	4	4	3	4	4	4	1	5	5	5	5	5	5	5	5	5	5	3
0	3	3	2	2	3	3	3	1	5	1	0	2	3	2	3	3	3	3	3	3	3	7	7	7	6	7	7	7	7	2	7	3	7	7	7	7	7	4	4	4	4	4	5	5	5	4	5	5	6
1	3	3	1	1	3	3	3	1	5	2	1	5	5	5	5	5	6	6	6	6	6	5	6	6	5	6	6	6	6	6	6	5	5	5	5	5	5	3	3	3	3	3	3	6	5	6	6	6	3
0	3	3	1	1	2	3	3	1	3	1	0	2	5	6	6	6	5	5	5	5	5	4	4	5	4	6	4	4	4	4	4	4	5	5	5	5	4	4	4	4	4	4	4	4	4	5	7	7	7
0	3	3	2	2	4	4	3	1	5	3	0	3	3	3	3	3	3	2	3	3	3	1	1	1	7	7	4	4	4	4	4	3	3	3	3	3	3	5	6	1	5	5	5	7	1	7	1	1	1
1	3	3	2	2	1	4	3	1	5	1	1	5	5	5	5	5	5	4	5	5	5	2	2	7	2	2	4	4	4	4	4	4	4	3	4	4	4	3	3	3	3	4	3	5	5	5	5	5	3
1	3	2	1	1	3	4	3	1	5	1	1	6	6	6	1	6	7	6	7	7	7	5	5	5	5	5	6	6	6	6	6	5	5	5	5	5	3	1	1	1	7	1	1	6	5	6	6	6	2
0	3	4	1	1	3	3	3	1	5	1	0	6	6	6	6	6	7	1	7	7	7	7	7	2	7	7	6	5	6	6	6	4	4	4	4	4	4	2	2	2	2	3	2	5	5	5	5	5	1
0	3	2	3	2	3	3	3	1	5	1	0	6	6	6	6	6	3	3	3	3	3	5	4	5	5	5	2	3	3	3	3	4	6	6	6	6	5	1	1	1	7	1	1	4	4	4	4	4	5
1	3	3	3	2	3	3	3	1	5	1	0	4	3	4	4	4	1	1	1	7	1	3	3	3	3	3	1	7	7	1	1	4	4	4	4	4	4	4	4	4	4	6	4	6	6	6	6	6	4
1	3	3	3	2	4	3	3	1	5	3	1	4	3	3	3	3	3	3	3	3	3	2	2	2	2	3	2	3	2	2	2	3	3	3	4	3	3	6	6	6	6	6	6	2	2	2	2	2	6
0	3	3	2	2	1	3	3	1	5	1	0	3	2	1	3	1	3	4	4	2	4	1	2	2	2	2	1	1	3	3	3	3	1	2	3	2	2	5	5	3	5	3	5	2	1	3	2	3	6
1	3	4	2	2	2	4	3	1	5	1	1	3	1	3	1	2	3	5	4	5	5	2	2	1	2	2	7	6	7	7	6	1	1	1	1	1	1	4	4	2	4	2	3	1	2	2	1	1	7
0	3	4	1	1	2	3	3	1	5	1	0	3	5	3	5	3	4	4	2	4	2	4	6	4	6	4	3	3	5	4	3	4	4	2	4	2	2	5	3	4	4	4	5	4	3	4	3	5	4
1	3	4	3	2	1	4	3	1	5	3	0	4	2	3	4	3	2	3	1	1	1	3	2	1	3	2	2	2	2	1	3	2	3	2	1	1	2	6	5	6	7	7	6	2	2	3	1	3	5
1	1	2	1	1	2	2	4	1	2	1	0	2	4	4	4	4	4	4	4	4	4	4	4	4	4	4	4	4	4	4	4	4	4	4	4	4	4	4	4	4	4	4	4	4	4	4	4	4	4
1	3	3	1	1	1	3	4	1	4	1	1	5	5	5	5	6	5	4	4	6	5	4	5	4	4	1	4	4	3	3	3	3	3	4	3	3	4	3	3	4	1	3	3	5	5	5	5	5	4
1	3	3	1	1	1	3	4	1	5	1	1	7	7	4	7	7	4	6	4	4	4	4	4	4	4	4	4	4	4	4	4	4	4	5	4	4	4	4	4	4	4	4	3	4	4	4	4	7	4
0	3	2	1	1	1	3	4	1	3	3	0	3	7	6	7	7	5	5	4	5	7	4	4	4	4	3	4	4	4	3	3	4	4	4	3	5	4	3	3	3	4	5	4	4	5	5	4	4	3
1	3	3	1	1	3	3	4	1	5	1	1	6	5	5	5	6	4	4	4	5	4	4	4	3	3	3	4	4	4	3	2	4	2	4	4	4	3	4	5	4	4	4	2	4	4	5	4	5	5
1	3	3	2	2	2	2	4	1	3	2	0	4	6	5	6	6	4	4	6	4	5	6	5	6	6	6	5	6	4	5	5	5	4	5	5	5	5	4	4	4	4	4	4	4	4	4	5	5	5
0	3	3	2	2	2	3	4	1	3	4	0	2	4	4	4	4	4	4	4	4	4	4	4	4	4	4	4	4	4	4	4	4	4	4	4	4	4	4	4	4	4	4	4	4	4	4	4	5	5
0	2	2	2	2	2	3	4	1	4	1	0	7	7	7	7	7	7	7	7	7	7	7	7	7	7	5	5	5	4	3	3	5	7	5	5	5	5	4	3	3	3	4	1	7	7	7	7	7	4
1	3	3	1	1	3	3	4	1	5	2	0	6	6	7	7	7	6	7	7	5	7	7	7	7	7	7	7	5	6	5	5	6	7	6	6	6	6	6	6	6	6	6	6	6	6	6	7	6	4
0	3	5	1	1	1	2	4	1	5	1	0	5	4	6	5	5	5	5	4	5	5	5	5	5	5	4	4	5	4	5	4	5	5	5	5	5	5	4	3	4	3	4	3	5	5	5	4	5	5
1	3	3	2	2	2	4	4	1	5	2	0	7	7	7	7	7	6	7	7	3	7	7	7	6	7	5	7	7	6	3	6	4	5	4	5	5	5	3	1	1	1	4	1	5	5	7	5	5	5
0	3	2	1	1	1	4	4	1	4	1	0	6	6	6	6	6	5	5	5	5	5	4	4	4	3	4	3	3	3	4	4	3	5	5	5	5	5	4	4	4	4	4	4	5	5	4	5	5	2
1	3	3	1	1	1	3	4	1	4	1	0	6	5	5	6	5	5	5	4	5	5	5	4	5	5	5	5	5	5	5	5	4	5	5	5	5	5	3	3	2	2	2	2	5	6	5	6	5	2
0	2	2	2	2	1	1	4	1	3	4	0	1	1	1	1	6	3	3	3	3	3	3	3	3	3	3	3	6	1	3	3	3	3	3	3	1	6	4	4	4	4	4	5	2	2	2	7	2	4
0	3	3	2	2	1	3	4	1	4	1	1	5	5	5	5	5	5	5	5	5	5	6	6	6	6	6	5	5	5	5	5	5	5	5	4	4	5	5	3	3	4	3	3	7	6	7	7	7	3
0	3	2	2	2	2	4	4	1	4	2	0	6	7	7	7	7	5	7	7	5	6	7	5	6	6	5	6	5	5	6	5	6	6	6	6	5	5	5	5	5	5	5	5	6	6	6	5	6	6
1	2	1	1	1	1	2	4	1	2	4	0	1	1	1	1	1	2	3	2	3	3	3	2	3	3	2	1	7	1	7	1	6	2	2	2	7	2	4	4	4	4	4	6	2	2	7	1	2	4
0	2	5	1	1	3	3	4	1	2	3	0	4	4	4	4	4	6	6	6	6	6	5	4	3	5	5	2	2	2	2	7	4	5	5	4	5	5	5	5	5	5	5	5	6	6	5	6	6	2
1	3	3	2	2	1	3	4	1	4	1	4	6	6	6	6	6	5	5	5	4	5	5	6	6	5	6	4	4	4	4	4	6	6	6	5	6	5	3	3	3	3	3	3	6	5	6	5	6	3
1	3	3	1	1	3	3	4	1	3	1	0	6	6	6	5	6	5	5	5	5	5	4	6	6	6	6	5	6	6	6	6	7	7	7	1	7	7	4	4	4	5	5	4	4	5	5	5	5	2
1	3	3	2	2	1	4	4	1	4	1	0	6	5	6	6	6	7	7	7	1	7	3	3	3	3	3	4	4	4	4	4	7	7	7	3	7	7	3	3	4	3	5	4	5	5	5	5	5	2
1	3	3	2	2	1	3	4	1	3	1	2	3	4	4	4	4	4	5	4	5	4	4	4	4	4	4	4	4	4	4	4	6	6	6	6	6	6	2	2	2	2	2	2	6	6	6	5	6	1
1	3	2	1	1	1	3	4	1	3	2	0	6	6	6	5	6	7	7	7	7	1	2	7	7	7	7	6	6	6	6	6	7	2	2	3	3	3	3	4	3	3	3	3	6	6	6	6	5	2
1	3	3	1	1	1	3	4	1	4	1	0	5	5	5	5	5	6	6	6	6	5	6	6	6	6	6	5	4	5	4	5	6	6	6	6	6	6	3	3	3	3	5	3	5	4	5	5	5	3
1	3	3	2	2	2	3	4	1	4	1	0	3	2	3	3	3	5	5	5	4	5	7	7	7	2	7	6	7	7	7	7	7	7	7	7	3	5	2	2	2	2	3	2	5	5	4	5	4	2
0	3	3	2	2	3	3	4	1	3	1	0	5	5	5	5	5	5	5	4	5	5	6	6	6	6	6	4	5	5	4	5	3	4	4	4	4	4	2	2	2	2	2	2	6	6	6	6	6	1
1	3	2	1	1	1	3	4	1	3	1	0	5	5	4	5	5	6	6	5	6	6	5	5	5	5	5	4	4	4	4	4	4	4	4	4	4	4	2	2	2	2	2	2	7	2	3	3	3	2
0	3	3	2	2	1	3	4	1	3	1	0	6	6	6	6	6	5	5	5	5	5	5	4	4	5	5	5	5	5	5	5	5	5	5	5	5	5	2	3	3	3	3	3	5	6	6	6	6	2
0	3	3	1	1	3	3	4	1	3	1	0	6	2	2	2	2	2	2	1	2	2	3	4	4	4	3	3	3	3	2	2	3	3	7	3	3	3	4	4	4	4	4	4	3	3	3	2	3	4
1	3	3	2	2	1	3	4	1	4	1	0	5	4	5	5	4	4	5	5	5	4	5	6	6	6	6	5	4	5	5	5	4	5	5	5	5	5	5	1	1	1	2	1	5	6	6	6	6	2
1	3	3	1	1	2	3	4	1	3	1	0	5	3	5	5	5	5	5	5	5	5	5	5	5	5	5	6	5	6	6	6	6	6	6	6	6	6	3	2	2	2	3	2	5	6	6	6	6	3
0	3	3	2	2	1	3	4	1	4	1	0	5	5	4	4	5	7	6	7	6	7	5	4	5	5	5	5	5	5	5	5	6	6	6	6	6	6	2	2	3	2	2	2	5	5	5	5	5	2
0	2	2	2	2	2	3	4	1	4	4	0	3	3	3	2	3	3	2	3	3	3	6	6	6	6	6	3	4	4	4	4	6	6	6	6	6	6	5	1	1	1	1	1	7	7	7	7	6	2
1	3	4	3	2	3	3	4	1	2	3	0	2	1	2	2	2	7	1	7	7	7	3	4	4	4	4	3	3	2	3	3	5	5	5	5	5	5	3	3	3	3	3	2	6	6	5	6	6	1
0	2	2	2	2	3	2	4	1	2	4	0	5	5	5	5	5	5	6	6	6	6	6	6	6	6	6	6	6	6	6	6	6	6	6	6	6	6	4	2	2	3	2	4	5	5	5	5	5	2
0	3	3	2	2	1	3	4	1	3	1	4	6	6	6	5	6	5	5	5	5	4	5	5	5	5	5	5	5	5	5	4	5	5	5	5	5	5	1	2	2	2	3	2	6	6	6	6	6	2
0	2	4	2	2	4	1	4	1	4	1	0	6	6	6	6	6	5	5	5	5	5	4	4	4	4	4	5	6	6	6	6	4	4	4	4	4	4	4	5	4	5	4	5	7	7	2	7	7	4
1	2	4	1	1	1	2	4	1	4	1	2	6	6	6	6	5	5	6	6	6	5	5	4	5	5	4	6	6	6	6	5	5	5	5	5	5	5	2	2	2	2	2	2	5	5	5	5	5	3
0	2	3	2	2	2	3	4	1	3	4	0	2	6	6	6	6	4	4	4	4	4	6	6	6	6	6	7	3	7	7	7	7	7	7	7	7	2	3	3	3	4	3	3	7	2	7	7	7	2
0	2	4	2	2	1	1	4	1	3	2	3	4	4	4	4	4	3	3	2	4	4	4	4	4	4	4	4	4	4	4	3	4	4	3	2	3	4	1	5	5	5	6	5	5	5	4	5	5	3
1	3	2	2	2	3	4	4	1	2	2	0	5	5	5	5	5	6	6	6	6	6	4	4	4	4	4	5	5	5	5	5	6	5	6	5	6	6	4	4	5	4	4	4	5	5	5	5	5	4
1	3	4	2	2	1	3	4	1	2	2	0	4	4	3	4	3	3	4	4	4	4	4	3	4	4	3	1	3	3	7	2	4	5	5	5	4	5	3	4	3	3	3	3	4	4	4	4	3	3
1	3	4	2	2	1	3	4	1	2	2	0	4	4	3	4	3	3	4	4	4	4	4	3	4	4	3	1	3	3	7	2	4	5	5	5	4	5	3	4	3	3	3	3	4	4	4	4	3	3
1	3	3	2	2	2	3	4	1	4	1	0	5	5	5	5	5	6	6	6	6	6	5	5	5	5	5	5	5	5	5	5	5	5	5	4	5	5	2	3	2	2	2	2	6	6	6	6	4	4
1	3	2	3	2	1	4	4	1	3	1	0	5	6	6	6	6	5	5	5	5	5	6	6	6	6	6	4	6	6	6	6	7	7	7	7	6	3	2	2	2	2	2	2	6	6	6	6	6	2
0	3	3	2	2	1	3	4	1	4	1	1	5	5	5	5	5	1	7	7	7	7	4	4	4	3	4	5	5	5	5	5	5	6	6	6	6	6	2	2	1	1	1	2	7	7	7	6	6	3
1	3	4	3	2	3	3	4	1	4	1	0	6	5	6	6	5	5	6	5	6	6	4	5	5	5	5	5	5	4	5	5	5	5	5	5	5	5	4	5	4	4	4	4	3	4	4	4	4	3
1	2	2	2	2	3	3	4	1	3	1	0	6	6	6	2	6	7	1	7	7	7	6	6	6	6	6	5	4	5	4	5	7	7	2	7	7	7	2	2	2	3	2	2	5	5	5	5	5	2
1	2	2	1	1	3	3	4	1	4	1	0	1	1	1	1	1	3	3	3	3	3	2	3	3	3	3	4	4	3	4	4	2	7	2	2	2	2	5	5	5	5	1	6	7	7	1	1	1	6
0	2	1	1	1	2	2	4	1	3	3	1	4	4	4	4	4	6	6	6	6	6	4	5	5	5	5	6	6	6	6	6	5	5	4	5	4	5	3	3	4	3	4	3	4	5	5	4	4	2
1	3	2	2	2	1	3	4	1	3	2	0	6	6	6	2	6	6	6	6	6	5	5	5	5	5	5	5	5	5	5	5	5	5	5	5	4	4	2	2	2	2	2	2	4	4	4	3	4	1
1	3	3	2	2	1	3	4	1	3	1	0	6	6	6	6	6	5	5	4	5	5	5	5	5	5	5	5	5	5	5	4	5	5	5	5	5	5	1	2	2	2	3	2	6	6	6	6	6	2
1	3	3	2	2	1	3	4	1	3	1	1	6	6	5	6	6	5	6	6	6	6	6	6	6	6	6	4	4	4	4	4	6	6	6	6	6	5	3	2	2	2	2	2	7	7	6	7	7	2
0	3	4	2	2	4	4	4	1	3	4	0	1	1	1	1	1	1	7	1	1	1	4	4	4	4	4	4	5	5	5	5	5	5	5	5	5	5	5	5	5	5	6	1	5	5	5	5	5	4
0	3	5	4	2	3	4	4	1	3	2	0	2	2	2	2	2	2	2	2	2	2	4	4	4	4	4	3	3	3	3	3	3	3	3	3	3	3	7	7	7	1	1	1	4	4	4	4	4	4
0	2	2	1	1	4	3	4	1	2	3	0	4	3	3	3	4	5	4	5	5	4	4	4	3	3	4	5	5	4	5	4	5	5	5	5	5	5	7	1	1	1	1	1	2	3	3	3	3	4
1	3	3	1	1	1	3	4	1	4	1	0	5	4	4	5	5	5	6	6	6	6	6	6	5	6	6	5	5	5	5	5	5	5	5	5	5	5	2	2	2	2	2	2	6	6	5	6	6	2
0	2	4	2	2	1	3	4	1	4	4	0	1	1	6	1	1	2	2	2	1	2	3	3	2	3	3	4	3	4	4	2	4	4	4	4	4	4	1	5	5	6	5	5	2	7	2	3	3	5
0	3	3	1	1	1	4	4	1	2	3	1	4	5	5	5	5	5	4	5	5	5	5	5	5	5	5	4	5	5	5	5	5	5	4	5	4	5	3	3	3	3	3	3	5	5	5	5	5	2
1	2	2	2	2	3	1	4	1	3	4	1	6	6	6	1	6	5	6	6	6	6	5	5	5	5	5	5	5	4	5	5	7	3	7	7	7	7	1	1	1	1	1	3	3	4	4	4	4	7
1	2	4	1	1	3	3	4	1	4	3	0	1	1	1	6	1	2	2	2	2	2	2	2	7	1	2	2	4	4	4	4	4	4	4	4	4	4	7	1	1	6	6	7	3	3	3	2	3	1
1	3	2	2	2	1	3	4	1	4	2	0	4	6	6	6	6	3	3	3	3	3	4	4	4	3	4	6	6	6	6	6	5	5	5	5	5	5	4	2	4	2	2	3	4	3	4	4	4	3
1	2	5	1	1	3	1	4	1	3	1	1	2	2	2	2	2	5	5	5	5	5	6	6	6	5	6	6	6	5	6	6	5	6	5	5	6	6	2	2	2	2	2	3	3	3	3	3	3	5
1	3	2	2	2	3	3	4	1	3	2	0	6	5	6	6	6	6	5	6	6	6	1	7	7	7	7	3	4	4	4	4	6	6	6	6	6	6	3	2	2	2	3	2	6	6	6	6	5	2
1	2	2	1	1	1	1	4	1	4	1	0	1	6	1	1	1	1	1	1	1	7	2	7	2	2	2	7	1	1	7	1	7	1	1	7	1	1	6	1	6	6	6	1	2	2	7	2	2	1
1	3	3	2	2	2	3	4	1	4	1	0	6	6	6	1	6	6	6	6	6	5	5	6	6	6	6	4	5	5	4	5	5	5	5	5	1	5	2	2	2	2	2	2	6	6	5	6	6	3
1	3	3	1	1	2	3	4	1	3	1	0	6	6	6	6	5	5	5	5	4	5	5	5	5	5	5	4	4	4	4	4	5	5	5	5	5	5	3	3	3	3	3	3	6	6	5	5	6	3
0	3	2	2	2	3	4	4	1	3	1	0	6	6	5	6	6	3	4	4	4	3	7	7	7	2	6	7	6	7	7	7	6	3	7	7	7	7	3	3	3	3	3	3	7	7	7	7	3	2
1	2	1	1	1	1	2	4	1	2	3	0	3	3	3	3	3	1	1	1	7	1	4	4	4	4	3	7	2	2	2	2	7	1	1	1	7	1	5	5	5	5	5	5	3	2	3	3	7	2
0	2	5	1	1	1	1	4	1	3	3	0	6	6	6	6	6	5	5	5	5	4	5	4	5	5	5	4	4	4	4	4	5	4	5	5	5	5	3	3	3	4	3	3	7	7	2	7	7	1
1	3	2	1	1	3	3	4	1	2	1	0	3	3	2	3	3	5	5	5	5	5	3	3	3	3	3	4	4	4	4	3	4	4	4	4	4	4	4	4	4	4	4	5	4	4	4	4	4	4
1	3	3	2	2	3	3	4	1	3	1	0	5	5	5	5	4	5	5	5	5	5	6	6	6	6	6	4	4	4	4	3	5	5	5	5	6	5	3	3	3	3	4	3	6	6	5	6	6	2
0	3	3	1	1	1	3	4	1	5	1	2	1	3	6	6	5	1	1	1	7	1	1	1	1	1	1	1	4	3	2	1	1	1	1	1	1	1	5	6	5	7	7	5	1	7	5	6	5	4
1	2	3	2	2	1	3	4	1	3	3	0	3	3	3	3	3	2	2	2	2	2	2	2	2	2	2	3	4	3	3	3	4	3	3	4	3	3	6	6	5	5	6	6	2	2	3	2	2	6
1	2	2	1	1	2	2	4	1	3	1	1	2	2	2	2	2	4	3	3	3	4	3	4	3	3	3	5	3	3	3	3	3	3	3	3	3	3	5	5	5	5	5	5	2	3	2	2	2	5
1	3	2	1	1	2	3	4	1	2	2	0	4	6	4	3	6	6	6	6	5	6	4	5	6	6	6	6	6	5	6	6	6	6	6	6	5	5	3	6	2	3	2	2	6	6	6	6	6	3
1	3	2	1	1	1	3	4	1	3	2	2	4	5	5	5	5	5	5	5	1	4	5	6	4	4	3	3	4	3	4	3	4	4	4	4	5	5	4	7	6	4	7	4	4	5	4	4	6	4
0	2	2	1	1	2	2	4	1	3	1	3	4	5	6	5	5	5	5	5	4	5	4	4	5	4	5	4	4	4	3	4	5	5	4	5	4	4	4	5	4	3	4	3	5	5	5	4	5	5
1	2	1	1	1	2	2	4	1	4	3	0	1	1	2	1	1	2	4	3	3	3	2	2	3	4	4	5	5	3	3	5	5	4	5	4	3	3	6	5	7	6	6	5	4	4	3	2	4	2
0	3	3	1	1	3	3	4	1	4	1	0	4	6	6	6	5	2	2	2	2	1	4	4	5	4	5	1	2	2	1	1	4	5	6	5	6	4	7	7	7	6	7	7	7	7	5	7	6	1
1	2	3	2	2	3	3	4	1	3	1	0	6	6	7	5	5	3	3	5	5	3	4	2	2	2	4	7	7	6	7	6	7	6	7	6	7	5	1	1	2	1	2	1	4	6	4	4	6	1
1	3	4	1	1	1	4	4	1	2	1	0	3	4	2	4	4	5	3	5	3	5	3	3	4	3	2	2	1	2	1	1	1	2	2	1	1	1	6	4	4	4	6	4	2	1	2	1	2	4
1	3	2	2	2	2	4	4	1	4	1	0	3	4	5	3	5	5	7	5	5	6	7	7	5	7	6	6	7	7	7	7	5	3	4	5	3	3	1	1	1	1	2	2	7	7	5	6	6	7
1	3	2	3	2	4	3	4	1	3	2	0	4	3	2	3	4	2	3	1	3	2	5	6	5	5	7	3	5	5	3	4	1	1	2	2	2	3	6	7	7	6	7	7	1	1	2	2	1	5
0	2	3	1	1	1	2	4	1	2	4	0	1	3	1	2	3	3	5	5	3	3	2	4	4	2	4	7	7	7	6	7	2	1	2	3	3	1	7	6	7	7	6	7	3	3	2	1	3	2
1	2	3	2	2	1	2	4	1	4	3	0	4	4	2	2	2	3	5	3	5	3	4	2	2	4	3	5	3	5	4	3	2	4	2	4	2	2	3	5	5	5	5	3	1	2	3	2	1	6
0	2	3	2	2	3	1	4	1	3	1	0	1	2	2	2	3	1	2	1	2	2	3	3	2	1	3	6	7	6	6	7	2	3	4	4	3	2	2	2	1	1	3	3	6	7	5	6	6	5
0	3	2	1	1	3	3	4	1	4	1	0	5	7	6	6	5	2	1	1	1	3	7	5	5	7	7	4	6	4	6	4	5	5	5	3	3	3	2	1	2	1	1	1	6	6	5	5	7	6
0	3	3	2	2	1	4	4	1	5	1	2	5	5	5	5	5	5	5	5	3	5	5	5	5	5	5	5	5	5	5	5	5	5	5	5	5	5	5	5	5	3	4	4	4	4	4	4	4	4
0	2	2	1	1	1	1	5	5	2	1	1	5	5	4	5	5	5	5	4	4	5	5	5	5	4	4	5	5	4	5	4	5	5	5	5	5	4	4	6	6	4	5	4	5	4	4	4	5	4
0	3	4	1	1	2	2	5	5	4	1	0	4	5	4	5	5	4	3	3	4	4	4	4	4	5	4	4	4	4	3	4	4	4	4	4	5	4	5	5	5	5	5	4	4	5	5	4	5	5
1	2	3	1	1	1	1	5	5	4	2	2	1	1	1	1	1	1	1	1	7	6	4	1	1	3	2	2	3	1	1	3	2	2	3	1	4	4	5	5	6	5	6	4	4	2	2	3	2	4
0	2	2	1	1	4	1	5	5	3	2	0	5	7	2	7	5	4	4	1	4	5	3	3	4	4	3	3	3	3	3	1	2	1	4	1	3	4	5	7	5	6	7	6	4	3	3	4	4	5
0	2	3	1	1	3	1	5	5	2	1	0	5	7	7	7	7	6	6	4	7	6	6	6	4	6	6	5	4	5	3	4	6	4	6	4	6	5	5	5	4	4	6	3	5	6	6	4	5	4
0	3	3	1	1	2	3	5	5	3	4	0	7	7	5	7	7	5	4	5	5	5	5	5	5	5	5	5	5	5	5	5	5	5	5	5	5	5	5	4	5	4	4	4	5	5	5	5	5	5
1	2	2	1	1	2	2	5	5	2	1	0	4	4	5	6	6	3	6	6	4	5	4	4	4	4	5	4	4	4	5	6	4	6	4	4	5	5	4	4	4	3	3	4	4	4	6	4	4	4
1	3	3	1	1	1	3	5	5	5	1	1	4	4	4	4	4	4	4	4	4	4	4	4	4	4	4	4	4	4	4	4	4	4	4	4	4	4	7	7	7	5	7	4	4	4	7	4	4	4
0	3	2	1	1	3	2	5	5	2	1	0	7	7	7	7	7	4	7	6	6	7	7	6	7	7	7	7	6	4	5	7	5	7	4	6	6	5	3	4	2	2	4	1	4	4	6	3	7	4
1	3	1	1	1	4	4	5	5	3	1	8	1	7	4	3	7	7	7	7	7	7	7	7	7	1	7	7	7	7	7	7	7	7	6	4	4	4	4	4	4	4	4	4	4	4	3	4	4	4
1	3	2	1	1	3	2	5	5	2	1	0	7	5	5	7	7	7	7	5	5	6	6	6	6	5	5	6	6	6	4	6	6	6	5	5	5	5	5	5	5	1	1	1	6	5	5	5	6	5
0	3	3	1	1	1	2	5	5	3	1	0	7	6	7	7	7	6	5	7	5	6	6	5	6	5	4	5	5	4	4	5	5	5	5	5	5	5	4	4	4	4	4	3	5	5	5	4	4	5
1	2	3	1	1	2	2	5	5	3	1	1	4	4	4	4	4	4	4	4	4	4	4	4	4	4	4	4	4	4	3	4	4	4	4	4	5	5	3	4	4	4	4	4	5	5	4	5	4	4
1	3	2	1	1	4	3	5	5	3	2	0	5	5	5	5	5	5	5	5	3	6	6	6	5	6	5	6	6	5	7	7	6	6	7	7	6	5	3	3	3	3	3	3	7	6	5	5	7	7
0	1	3	1	1	1	2	5	5	3	1	0	6	6	6	6	6	7	7	7	7	1	6	6	5	6	6	6	5	6	6	6	6	6	6	5	5	6	2	2	2	2	2	2	4	3	4	4	4	1
1	2	2	1	1	1	2	5	5	3	2	0	5	4	4	5	5	5	4	5	5	5	4	4	5	5	5	4	3	4	4	4	6	6	6	6	6	6	3	4	4	3	3	4	5	5	5	5	5	1
1	1	5	1	1	3	1	5	5	3	1	0	5	5	4	5	5	5	4	4	4	5	5	5	4	3	4	4	4	4	3	3	6	6	6	6	5	6	4	4	4	4	4	4	7	7	7	6	7	1
1	3	3	1	1	2	3	5	5	3	1	0	6	6	5	5	6	4	4	5	5	5	5	5	5	5	5	6	6	6	6	6	5	5	4	5	5	5	3	3	2	3	3	3	5	5	5	5	5	3
0	2	4	1	1	1	2	5	5	4	2	0	6	6	6	6	5	3	3	3	4	4	6	5	6	6	5	4	4	4	4	4	6	7	7	7	3	7	3	3	3	3	3	3	7	7	6	7	7	1
0	2	3	1	1	1	2	5	5	3	2	0	6	5	6	6	6	5	4	5	5	5	4	4	4	4	4	5	5	4	5	5	6	6	6	6	5	6	4	4	5	4	4	4	6	6	6	6	6	3
0	2	2	1	1	2	2	5	5	4	2	0	3	3	3	3	3	7	7	6	7	7	5	5	5	5	5	4	4	4	3	4	4	4	4	4	3	4	4	4	4	5	4	4	7	7	7	7	7	1
0	3	3	3	2	1	1	5	5	4	3	0	6	6	6	6	5	3	3	2	3	3	3	3	3	3	3	4	4	3	4	3	6	5	6	6	6	6	4	2	2	2	2	4	4	3	3	3	4	2
0	2	3	1	1	1	2	5	5	4	1	0	6	6	6	6	6	5	5	5	5	5	5	6	6	6	6	5	5	5	5	5	5	5	5	5	5	4	3	3	3	4	3	3	5	5	5	5	5	1
1	3	3	3	2	1	1	5	5	3	3	0	1	1	1	1	6	2	2	2	2	1	2	7	2	2	1	7	1	1	1	7	5	5	5	5	5	5	2	2	2	2	3	2	4	3	4	4	4	6
1	2	2	1	1	1	2	5	5	3	1	0	4	4	4	7	6	4	4	4	4	5	5	4	4	4	5	4	5	4	3	3	4	4	4	4	4	4	4	4	4	4	4	4	4	4	6	4	4	4
1	2	5	1	1	2	3	5	5	4	2	0	6	6	6	6	6	5	5	5	5	5	7	7	7	7	6	7	7	1	7	7	4	5	5	5	5	5	1	1	1	1	1	7	7	7	6	7	7	1
1	3	3	2	2	2	2	5	5	3	1	0	5	5	5	4	5	6	6	6	5	6	6	6	6	6	6	6	6	6	6	6	5	5	4	5	4	4	3	3	3	3	3	3	5	5	5	5	5	1
1	2	2	1	1	2	1	5	5	4	2	0	5	5	4	5	5	5	6	6	6	5	6	6	6	6	6	7	3	7	7	7	6	4	4	6	4	6	2	2	2	2	2	3	7	7	7	7	7	2
0	1	2	1	1	1	2	5	5	3	2	0	4	4	4	4	4	6	5	6	6	6	6	5	6	6	6	6	6	6	6	5	5	6	7	7	7	7	3	3	3	3	3	3	6	6	6	6	6	6
1	3	2	3	2	2	1	5	5	3	1	0	2	6	6	6	6	6	6	6	6	6	4	4	3	4	3	5	5	5	5	5	3	3	6	2	3	3	4	4	4	4	4	4	5	6	6	6	5	3
0	1	4	1	1	1	2	5	5	3	1	0	5	5	4	5	5	3	3	3	3	3	5	5	5	5	4	3	4	3	4	4	4	4	4	4	4	4	2	2	2	2	2	2	4	3	4	3	4	2
0	3	3	1	1	2	3	5	5	3	1	0	1	1	1	1	1	4	5	5	5	5	6	6	6	6	5	5	6	6	5	6	4	5	5	3	5	5	3	4	4	3	3	3	4	4	4	4	4	3
0	3	3	1	1	2	2	5	5	4	1	0	3	3	3	3	3	3	3	3	3	3	3	4	4	4	4	4	4	4	3	4	5	5	5	5	5	5	4	5	4	4	4	5	6	7	7	7	7	2
1	2	3	1	1	1	2	5	5	4	1	0	6	6	6	6	6	5	4	5	5	5	6	6	5	6	6	4	4	4	3	4	4	5	5	5	5	5	2	2	2	2	2	2	6	6	6	6	5	4
1	3	3	3	2	1	2	5	5	3	1	0	4	4	4	4	4	3	3	3	3	3	6	6	6	6	6	7	7	7	1	7	7	7	7	1	7	7	2	2	2	2	2	2	6	5	6	6	6	3
0	2	3	1	1	1	2	5	5	4	1	0	6	6	6	6	6	5	5	5	5	5	3	3	4	4	4	5	5	5	5	5	5	4	5	5	4	5	2	2	2	2	2	2	5	5	5	5	5	3
1	3	3	2	2	1	3	5	5	4	1	0	5	5	5	5	5	6	7	6	6	6	6	6	6	6	6	6	6	5	6	6	5	5	5	5	5	4	3	4	3	3	4	3	5	5	5	5	5	3
0	3	3	2	2	2	3	5	5	3	1	0	6	6	6	6	6	6	6	6	6	6	6	6	6	6	6	5	5	5	4	5	5	5	5	5	5	5	2	2	2	2	2	2	5	5	5	5	5	3
1	2	3	1	1	1	2	5	5	4	1	0	4	5	5	5	5	5	5	4	5	5	5	5	5	5	5	5	5	5	5	5	6	6	6	6	6	6	3	4	3	3	3	3	6	6	6	5	6	3
0	2	5	2	2	2	1	5	5	3	3	0	1	1	1	1	1	7	7	1	7	7	4	4	3	4	4	6	6	5	6	6	6	6	6	5	6	5	4	4	4	4	4	5	7	7	7	7	2	3
1	3	3	1	1	2	2	5	5	3	1	0	4	3	4	4	4	3	3	3	3	3	4	5	5	5	5	6	6	6	6	5	5	5	5	5	5	5	2	2	2	2	2	3	5	5	5	4	5	1
0	1	3	1	1	2	2	5	5	3	1	0	2	3	3	3	3	5	5	4	5	5	5	5	5	5	5	4	4	4	4	4	6	6	6	6	6	6	4	4	4	4	4	5	5	5	5	5	5	4
0	2	3	1	1	2	2	5	5	3	2	0	5	5	5	4	5	7	7	1	7	7	7	6	7	7	7	6	7	7	7	7	7	7	6	7	7	6	1	1	1	1	7	1	4	4	3	4	2	2
0	3	3	2	2	1	2	5	5	4	1	0	6	6	6	6	5	4	5	5	5	5	6	6	5	6	6	6	6	6	5	6	4	5	5	4	5	4	3	3	3	3	3	3	4	4	4	5	4	1
0	2	2	1	1	1	2	5	5	4	1	0	6	6	6	1	6	5	6	6	6	5	7	7	6	7	7	4	4	4	4	4	6	6	5	6	6	6	1	1	1	1	1	5	5	5	5	5	5	2
1	2	3	1	1	1	1	5	5	3	1	0	4	4	4	4	3	6	6	6	6	6	5	5	5	5	4	5	5	3	5	4	5	6	6	6	6	6	3	3	3	3	3	3	6	6	6	6	6	3
1	1	4	1	1	2	2	5	5	2	1	0	6	6	6	6	6	5	4	5	5	5	6	6	6	6	6	5	5	5	5	5	5	6	6	6	6	6	3	2	2	2	2	2	6	5	6	6	5	3
1	1	5	1	1	1	2	5	5	2	3	0	5	6	6	6	6	6	6	6	6	6	4	3	4	4	4	4	4	4	4	4	4	4	4	4	3	4	5	5	5	5	5	5	4	4	4	4	4	2
0	1	3	1	1	1	2	5	5	3	2	2	6	5	6	6	6	6	6	6	6	5	4	4	4	4	4	7	7	7	7	1	3	7	3	2	3	3	4	4	5	4	4	4	6	6	6	5	6	5
1	2	2	1	1	2	2	5	5	4	1	0	5	5	5	4	5	6	6	6	6	6	6	6	5	6	6	5	5	5	4	5	4	4	4	4	4	4	4	2	2	2	2	4	6	6	6	5	6	4
0	3	1	2	2	4	1	5	5	3	1	1	1	1	1	6	1	1	1	7	1	1	2	3	3	3	3	2	2	2	7	2	4	4	4	4	4	3	7	7	7	7	1	1	4	4	3	3	4	7
1	2	3	1	1	1	2	5	5	4	1	0	6	6	6	6	6	6	5	6	6	6	5	5	5	4	5	6	6	6	6	6	5	6	6	6	6	5	3	4	3	3	3	3	6	5	5	6	6	2
0	2	3	1	1	1	2	5	5	4	1	0	1	6	1	1	1	6	6	5	6	6	5	5	5	5	4	5	5	5	5	4	4	3	4	4	4	4	3	3	2	2	2	2	3	3	3	3	3	6
1	3	3	1	1	2	2	5	5	3	1	1	5	5	4	5	5	4	4	4	4	4	7	7	7	1	7	7	7	7	7	6	4	4	4	4	4	4	1	1	1	1	6	1	6	6	6	6	6	2
0	2	3	1	1	2	2	5	5	3	1	0	5	5	5	5	5	5	5	4	5	5	3	3	4	3	4	6	6	6	6	5	5	5	5	5	5	5	2	2	2	2	2	2	7	7	7	6	7	1
0	1	2	1	1	1	2	5	5	3	2	0	4	4	4	4	4	2	2	2	2	2	5	5	5	5	4	5	5	5	5	5	6	6	6	6	6	6	3	3	3	3	3	3	7	7	7	6	7	1
1	3	3	2	2	2	2	5	5	4	1	2	2	2	1	2	6	4	4	4	3	3	4	5	5	4	5	2	3	3	3	3	2	2	3	3	7	3	2	2	3	3	3	2	5	5	5	5	5	4
1	2	3	1	1	1	2	5	5	4	1	0	6	6	6	5	6	6	6	6	6	6	1	7	7	7	7	6	6	3	6	6	6	6	6	6	5	6	3	3	3	3	3	3	6	6	6	6	6	3
1	2	3	1	1	2	2	5	5	3	1	0	6	6	5	6	6	6	6	6	6	6	3	2	3	2	3	5	7	7	6	7	7	7	7	6	2	7	2	1	1	2	2	1	3	7	7	7	7	2
0	2	3	1	1	1	2	5	5	3	1	0	4	4	5	4	5	5	5	5	3	5	6	6	6	6	6	4	4	5	5	5	4	4	4	4	4	4	3	3	3	3	3	3	7	1	7	7	7	2
1	1	2	1	1	1	2	5	5	3	1	0	5	5	5	4	5	6	5	6	5	6	5	5	5	5	5	4	4	4	4	3	4	4	4	3	4	4	2	2	2	2	2	2	6	6	6	5	6	3
0	2	3	1	1	1	2	5	5	3	1	0	5	5	5	5	4	4	5	4	5	5	5	6	6	6	5	6	6	6	6	6	6	6	6	6	6	6	4	3	4	3	4	3	5	5	4	5	5	3
1	1	4	1	1	1	1	5	5	3	2	0	6	5	6	6	6	5	5	5	5	5	5	5	5	5	5	6	6	6	6	6	6	6	5	5	6	6	2	2	2	2	2	2	6	5	6	6	6	2
1	1	4	1	1	1	2	5	5	3	1	1	3	3	3	3	3	6	7	1	7	7	4	4	4	4	4	1	7	7	7	7	7	7	3	7	7	7	2	2	2	2	2	2	2	3	7	3	3	4
1	3	3	2	2	2	2	5	5	4	1	0	5	5	5	5	5	6	6	6	6	6	6	6	6	6	6	5	4	5	5	5	4	5	5	4	5	5	2	2	3	3	2	2	6	6	5	6	6	2
1	3	2	2	2	1	2	5	5	4	1	0	7	7	7	7	7	4	6	6	3	6	4	5	2	5	1	4	4	4	3	5	3	4	2	3	4	4	3	4	3	3	4	3	3	4	3	4	4	4
0	1	4	1	1	2	2	5	5	3	2	0	1	6	1	1	1	6	6	6	6	6	4	3	4	4	4	5	5	4	5	5	4	4	4	4	4	4	4	5	4	4	4	4	4	4	4	4	4	4
0	1	3	1	1	2	2	5	5	2	1	2	3	4	2	2	3	3	5	4	4	3	3	3	5	5	5	5	5	5	5	5	5	5	5	5	5	5	5	5	5	5	5	3	5	5	5	5	4	3
0	3	3	1	1	2	3	5	5	4	1	1	5	5	5	4	5	5	3	4	5	5	4	4	4	4	4	5	5	5	5	5	5	5	5	5	5	4	2	2	2	2	2	2	4	5	4	5	5	3
0	3	3	2	2	2	3	5	5	3	1	4	6	6	6	5	6	5	5	5	5	4	5	6	5	6	6	5	5	4	5	4	4	5	5	3	5	5	3	3	3	3	3	3	6	5	6	6	6	2
1	2	3	1	1	2	3	5	5	4	2	1	6	6	6	6	6	6	6	6	6	6	4	4	4	4	4	7	7	1	7	7	5	5	5	5	4	5	2	2	2	2	3	2	6	6	6	6	6	2
0	3	2	2	2	3	1	5	5	2	3	0	3	3	3	3	3	1	1	1	1	7	3	2	3	3	3	1	1	7	2	7	5	4	5	5	4	5	4	4	3	3	3	3	3	3	3	3	3	5
1	3	3	1	1	2	3	5	5	3	1	0	6	6	6	5	6	5	6	6	6	6	6	6	5	6	6	5	5	4	5	5	5	5	5	5	5	4	2	2	3	3	2	2	5	5	5	5	5	3
1	1	3	1	1	1	2	5	5	3	1	0	5	5	5	4	5	6	6	6	6	6	6	6	6	6	6	6	6	6	6	6	5	5	5	4	5	4	4	4	4	4	5	5	6	6	6	6	6	2
1	3	4	1	1	2	1	5	5	4	3	0	2	2	2	6	2	4	4	3	4	4	5	5	5	4	5	4	5	4	4	4	3	3	3	3	3	3	4	4	4	4	4	4	4	3	4	4	3	7
0	3	3	1	1	1	3	5	5	4	1	0	5	5	5	5	5	6	6	6	6	6	6	6	6	6	6	4	3	4	4	4	4	4	5	5	5	5	3	3	3	4	3	3	6	5	6	6	5	2
1	1	2	1	1	1	2	5	5	3	1	0	4	4	4	4	4	7	1	1	1	1	4	4	4	4	4	4	4	4	4	4	4	4	4	4	4	4	5	4	4	4	4	4	3	4	4	4	4	4
0	2	3	1	1	1	2	5	5	4	1	2	6	6	6	6	6	6	5	6	6	6	5	5	5	5	5	5	5	5	5	3	6	6	6	6	6	6	3	4	3	3	3	3	5	5	5	5	4	2
1	2	4	1	1	2	3	5	5	4	1	0	6	6	6	6	6	6	6	6	6	5	4	4	4	4	4	6	6	5	6	6	3	3	3	2	3	7	4	4	4	4	4	5	6	6	6	6	6	3
1	3	3	1	1	2	2	5	5	4	1	0	5	4	5	5	5	4	4	4	4	4	5	5	5	5	5	5	5	5	5	5	5	5	4	5	5	5	2	2	2	2	2	2	5	5	5	5	5	2
0	2	4	1	1	2	2	5	5	3	3	0	5	5	5	5	5	5	5	5	5	5	7	7	1	7	7	6	7	7	7	7	7	7	6	2	7	7	2	2	2	2	2	2	7	6	7	7	7	4
1	1	4	1	1	2	2	5	5	3	2	0	3	3	3	3	3	1	7	6	7	7	3	3	2	3	3	5	5	5	5	5	6	4	6	5	4	5	3	3	3	3	3	3	4	4	4	4	4	1
1	2	3	1	1	1	2	5	5	3	1	0	5	5	5	5	5	5	5	5	4	4	6	5	6	6	6	6	6	5	6	6	6	6	6	6	5	6	3	3	3	3	3	3	5	5	5	5	5	3
1	2	3	1	1	1	2	5	5	3	1	0	5	5	5	4	5	5	5	5	5	5	5	5	4	5	5	5	5	4	5	5	6	5	6	6	6	6	3	3	3	4	3	4	6	6	6	6	6	3
1	2	3	1	1	1	2	5	5	3	1	0	5	5	5	5	5	4	5	4	5	4	5	5	5	5	4	5	6	6	6	6	6	6	6	6	5	6	2	2	2	2	2	2	6	6	6	6	5	2
0	2	3	2	2	2	2	5	5	2	2	0	5	5	5	5	5	5	5	5	5	5	6	6	5	6	6	6	6	6	6	6	4	4	4	4	4	4	1	1	1	1	2	1	7	7	7	2	7	5
1	3	3	1	1	1	1	5	5	2	2	0	6	6	6	6	6	4	4	4	4	4	6	6	5	6	6	4	4	4	4	4	3	3	4	4	4	4	3	5	3	3	3	3	5	5	5	5	5	3
1	2	2	1	1	1	3	5	5	3	1	0	6	6	6	6	6	2	3	3	3	3	6	6	6	6	6	6	6	6	5	6	6	6	6	6	6	5	1	1	7	1	1	1	7	7	7	6	7	3
1	1	3	1	1	2	2	5	5	3	3	0	1	6	6	6	6	3	2	3	3	3	1	7	7	7	7	6	6	5	6	6	5	6	6	6	6	6	2	2	2	2	3	2	6	5	6	6	5	1
1	2	2	1	1	1	3	5	5	4	2	0	3	3	3	3	3	6	7	7	7	7	5	5	5	5	5	4	3	4	4	3	4	4	4	4	4	3	2	3	3	3	3	3	7	7	7	7	1	2
1	3	2	1	1	3	1	5	5	2	3	0	5	6	6	6	6	5	6	6	6	6	4	3	4	3	4	7	7	7	1	7	4	4	4	4	3	4	2	3	2	3	2	2	4	5	5	5	5	3
1	2	3	1	1	1	2	5	5	3	1	0	6	6	6	6	5	3	3	3	3	3	6	7	7	7	7	3	3	3	2	3	7	6	7	7	6	7	5	5	6	5	1	5	5	6	6	6	6	1
1	2	3	1	1	1	2	5	5	3	1	1	5	5	5	5	5	5	5	5	5	5	6	6	6	6	6	6	6	6	5	6	6	6	6	6	6	6	2	2	2	2	2	3	6	6	6	5	6	4
0	3	3	1	1	2	3	5	5	4	1	1	6	6	6	6	6	5	5	5	5	5	5	5	4	5	5	5	5	4	5	5	5	5	5	5	5	5	2	2	1	1	1	1	6	6	6	6	6	3
1	3	3	1	1	2	2	5	5	4	2	0	4	4	4	4	4	6	5	6	5	6	3	2	3	3	2	3	2	7	3	2	3	3	3	3	3	3	3	3	4	3	3	3	5	4	5	5	5	3
1	3	3	1	1	2	3	5	5	3	1	0	5	5	4	5	5	5	5	5	5	5	5	5	5	4	5	6	6	6	6	6	5	5	5	5	5	5	2	2	2	2	2	2	6	6	6	6	6	3
0	2	3	1	1	1	2	5	5	4	1	1	5	5	5	4	4	5	5	5	5	5	5	5	5	4	4	5	5	4	5	5	4	5	5	5	5	5	2	2	2	3	2	2	6	6	6	5	6	3
0	1	2	1	1	1	2	5	5	3	1	0	1	1	1	1	6	5	5	5	5	5	3	3	3	3	3	6	6	6	6	6	6	6	5	6	6	6	2	1	1	1	1	1	6	6	6	6	6	1
0	3	3	2	2	2	2	5	5	4	1	0	5	4	5	5	5	5	5	4	5	5	5	3	5	5	5	5	5	5	5	5	5	5	5	5	5	5	3	3	2	3	3	3	5	5	5	5	5	4
0	2	3	1	1	2	2	5	5	4	2	0	3	3	3	3	3	7	7	1	7	7	4	4	4	4	4	4	4	4	4	4	6	6	6	6	6	6	4	5	4	4	4	4	5	6	6	6	6	4
0	3	3	1	1	3	2	5	5	3	1	1	5	5	5	5	5	1	7	7	7	7	6	5	6	6	6	4	4	4	4	4	4	5	5	5	5	5	4	2	2	2	2	4	4	4	4	4	4	3
1	2	3	1	1	1	1	5	5	4	1	0	6	6	6	6	1	6	6	6	6	5	3	3	3	3	3	4	4	4	4	4	6	6	6	6	6	6	5	4	4	4	4	4	4	3	4	3	4	1
0	1	5	1	1	2	1	5	5	2	2	1	6	6	6	6	6	5	4	4	5	5	5	6	6	6	6	6	6	6	6	6	7	7	3	7	7	6	3	4	3	3	3	3	4	5	5	5	5	1
0	3	3	2	2	1	2	5	5	3	1	0	6	6	6	6	6	5	5	5	5	5	6	6	6	6	6	5	5	5	5	5	6	6	6	6	6	6	2	2	2	3	2	2	6	6	6	6	6	2
1	3	4	3	2	3	1	5	5	4	2	0	6	6	5	6	6	5	5	5	5	5	6	5	6	6	5	6	6	6	6	6	5	5	5	5	5	5	7	1	1	1	1	4	5	5	5	5	5	2
0	3	3	1	1	1	3	5	5	3	1	1	6	6	6	5	6	6	5	6	6	6	5	5	5	5	5	5	5	5	5	5	6	6	6	5	6	6	2	2	2	2	2	2	7	7	7	7	2	3
1	3	3	2	2	2	1	5	5	2	3	1	6	1	1	1	1	2	2	2	2	2	4	5	5	5	5	3	3	2	3	3	4	4	4	4	4	4	3	4	4	3	3	3	6	6	6	6	5	2
0	2	3	1	1	4	1	5	5	2	3	0	1	1	6	1	1	2	7	2	2	1	7	1	7	1	1	4	4	4	4	4	1	7	7	1	1	1	1	1	7	7	1	7	7	3	3	2	3	6
1	1	5	1	1	3	2	5	5	3	3	0	1	1	6	1	1	3	3	3	3	3	1	1	7	1	7	1	7	1	1	7	1	1	1	1	7	7	4	4	4	4	4	5	3	3	3	3	2	4
0	3	3	2	2	3	2	5	5	3	1	1	4	3	5	5	5	6	6	6	5	6	6	6	6	6	6	4	3	4	4	3	5	6	5	5	5	5	5	3	3	3	3	3	6	6	6	6	5	2
0	2	3	1	1	1	2	5	5	3	1	0	3	3	2	3	2	3	2	3	3	3	4	5	5	4	5	6	6	5	6	6	6	6	6	6	5	6	2	2	2	2	2	2	6	6	6	6	6	2
1	2	3	1	1	1	2	5	5	4	1	0	5	5	5	5	4	6	6	6	6	6	5	5	5	5	5	5	4	5	5	5	6	6	6	6	5	6	3	3	3	3	3	3	5	5	5	5	5	3
0	3	1	3	2	3	1	5	5	4	2	0	3	3	3	3	3	7	6	6	7	7	7	7	7	7	5	6	6	5	6	6	3	2	3	3	3	7	4	4	4	4	4	4	4	4	4	4	4	2
1	3	3	2	2	1	3	5	5	4	1	0	6	6	1	6	6	4	4	4	4	4	3	4	4	4	3	4	4	4	3	4	6	6	6	6	6	6	4	4	4	4	4	4	6	6	6	6	5	2
1	2	3	1	1	2	3	5	5	4	2	1	5	5	4	5	5	6	6	6	6	6	4	4	4	4	4	2	7	2	1	2	3	7	7	7	7	7	4	4	4	4	4	4	4	4	4	4	4	1
1	2	2	1	1	3	2	5	5	2	2	0	4	4	4	4	4	5	5	5	5	5	7	7	5	7	7	4	4	4	4	4	7	7	6	6	7	7	5	5	5	5	5	5	6	6	6	6	5	5
1	1	2	1	1	2	2	5	5	2	2	0	2	2	2	2	2	6	6	6	6	6	5	5	5	5	5	2	2	7	1	7	2	7	7	2	2	2	4	3	2	2	2	4	3	7	2	3	2	7
0	3	3	1	1	2	1	5	5	4	3	0	6	6	5	6	6	6	6	6	6	6	5	5	5	5	4	6	6	6	6	6	3	7	7	7	7	7	3	3	3	3	3	3	6	6	6	6	5	3
1	2	3	1	1	1	2	5	5	3	1	0	6	6	6	6	1	6	6	5	6	6	6	6	6	6	6	6	6	6	6	6	5	5	5	5	5	5	2	2	2	2	2	2	5	5	5	5	5	3
1	2	2	1	1	1	3	5	5	4	1	0	5	4	5	5	5	5	5	4	5	3	4	4	4	4	4	5	5	5	5	5	5	5	5	5	5	5	4	4	4	4	4	4	7	7	7	6	6	2
0	2	3	1	1	1	2	5	5	4	1	0	1	2	2	2	6	3	3	3	3	3	4	4	3	4	4	5	4	5	4	5	4	4	4	4	4	4	3	3	3	3	4	4	3	4	4	4	4	3
1	1	4	1	1	1	2	5	5	3	1	0	6	6	6	6	6	5	5	5	5	5	4	4	3	4	4	5	5	5	5	5	6	4	6	6	4	6	2	3	2	2	2	2	7	7	7	7	7	2
1	3	3	2	2	1	4	5	5	4	1	1	6	6	6	6	6	6	7	7	7	6	4	4	4	4	4	6	6	6	5	6	5	5	5	5	5	5	4	3	3	4	3	3	6	6	6	6	6	1
1	3	2	2	2	1	2	5	5	4	2	0	5	4	5	5	5	6	6	6	6	6	4	3	4	4	4	6	6	6	6	6	5	5	5	5	5	5	2	2	2	2	2	2	4	4	4	4	4	2
1	1	3	1	1	1	2	5	5	3	1	0	4	3	4	4	4	6	6	6	6	6	3	4	4	4	4	4	4	4	4	2	6	6	6	5	6	6	3	3	3	3	3	3	5	5	5	4	5	5
1	2	3	1	1	1	2	5	5	4	1	0	5	6	6	6	5	5	5	4	5	5	5	6	5	6	6	5	5	5	5	5	5	5	5	5	5	5	4	4	4	3	3	3	4	5	5	5	4	2
1	3	2	1	1	3	2	5	5	3	2	0	5	4	5	5	5	5	5	5	5	5	7	7	1	7	7	5	5	5	5	4	6	6	6	6	6	6	3	3	3	3	3	3	4	5	5	5	3	3
1	1	1	1	1	1	2	5	5	1	1	0	6	6	6	6	1	7	7	7	7	6	5	5	5	5	5	6	6	6	6	5	5	5	5	6	5	5	1	1	6	1	1	1	5	5	5	5	5	2
1	3	3	2	2	1	2	5	5	3	1	1	5	5	5	5	4	6	6	6	6	6	5	5	5	5	5	5	5	5	5	4	5	5	4	5	5	5	2	3	2	2	2	3	6	6	6	5	6	3
1	3	3	1	1	3	3	5	5	3	2	0	4	5	5	5	5	5	5	4	5	5	3	4	4	4	4	6	6	6	6	6	6	6	5	6	6	6	2	2	2	2	2	3	5	5	5	5	4	2
1	1	5	1	1	3	1	5	5	3	4	1	1	1	1	1	6	3	3	3	3	3	4	4	3	4	4	4	4	3	4	3	2	2	2	2	7	7	7	1	6	6	1	7	4	4	4	3	3	4
1	1	2	1	1	4	1	5	5	1	1	0	2	3	3	3	3	1	1	1	7	1	2	3	3	3	3	5	5	5	5	5	3	2	2	3	7	3	5	4	4	4	4	5	3	3	3	3	3	3
0	2	3	1	1	1	2	5	5	3	1	0	5	6	5	6	6	6	6	6	6	5	6	6	5	4	6	6	6	6	6	6	6	5	6	6	6	6	3	3	3	3	3	2	4	5	5	5	4	2
0	1	3	1	1	2	2	5	5	3	1	0	6	6	6	6	6	6	6	6	5	6	4	5	5	5	5	4	3	4	4	4	6	6	5	6	5	6	1	2	2	1	1	1	6	6	6	6	6	2
0	3	3	1	1	2	2	5	5	4	1	1	6	5	6	6	6	5	6	6	6	6	6	6	6	6	6	6	6	6	6	6	5	5	5	5	6	5	2	2	2	2	2	2	6	6	6	6	5	2
1	2	3	1	1	1	2	5	5	3	1	0	4	4	4	4	4	5	5	5	5	5	4	5	5	5	5	6	6	5	6	6	5	5	5	5	6	5	2	2	3	2	2	3	6	6	6	6	6	2
0	3	2	2	2	3	2	5	5	3	1	0	3	3	2	3	2	6	6	6	6	5	4	4	4	3	4	7	7	6	6	7	5	5	5	5	5	5	4	5	4	6	4	4	7	7	1	7	7	1
0	1	3	1	1	1	2	5	5	3	2	0	5	5	5	5	5	5	5	5	5	5	3	4	4	4	4	6	6	6	6	6	5	5	6	6	4	6	3	4	4	3	4	3	5	5	5	5	5	2
1	2	2	1	1	1	3	5	5	3	2	0	5	5	5	5	5	5	5	5	5	5	7	7	7	6	7	7	7	7	6	7	5	5	5	5	5	5	1	2	1	1	2	1	6	6	6	5	6	3
1	3	4	1	1	3	3	5	5	3	2	0	6	6	6	6	6	6	6	6	6	6	4	5	5	5	4	6	6	5	6	5	5	5	6	6	5	6	4	6	4	4	5	4	5	5	5	5	5	1
1	2	3	1	1	1	2	5	5	3	1	1	6	5	6	6	6	6	6	6	5	6	6	5	6	6	5	7	1	7	7	7	6	6	6	6	6	6	3	4	3	4	3	4	6	5	6	6	6	2
0	3	3	1	1	1	2	5	5	3	1	0	6	6	6	6	6	4	5	5	5	4	5	4	5	5	5	3	5	5	5	5	5	5	5	5	5	5	3	3	3	3	3	3	6	5	6	6	6	3
1	2	3	1	1	1	2	5	5	3	1	0	6	6	6	6	5	4	6	6	6	6	5	5	4	4	5	6	6	6	6	6	5	6	6	6	6	5	2	2	2	2	3	2	4	5	5	5	5	3
1	3	3	1	1	2	2	5	5	4	1	0	5	5	5	4	5	5	6	6	6	5	6	6	6	6	6	3	4	4	4	4	6	6	6	6	6	5	2	2	2	2	2	2	5	5	5	5	4	1
1	1	2	1	1	2	2	5	5	3	1	0	1	6	1	1	1	4	3	4	4	4	3	3	3	3	3	5	6	6	6	5	4	3	4	4	4	4	2	2	4	3	4	2	6	6	6	6	6	4
1	1	4	1	1	2	2	5	5	3	2	1	5	5	5	5	5	6	6	6	6	6	3	3	3	3	3	4	4	3	4	4	5	5	5	5	5	5	3	3	4	3	3	4	7	7	6	7	7	6
0	1	4	1	1	1	2	5	5	3	1	0	6	6	6	6	6	6	6	6	6	6	4	4	4	4	3	6	5	6	6	6	6	6	6	6	6	5	3	3	3	3	3	3	6	6	6	6	6	2
0	2	2	1	1	1	2	5	5	3	2	0	5	5	5	5	5	6	6	6	6	6	6	6	6	6	5	6	5	6	6	6	4	4	4	4	4	4	2	3	2	2	2	2	5	5	4	5	5	3
1	1	4	1	1	1	2	5	5	3	1	0	6	6	6	6	6	5	5	5	5	5	6	6	5	6	5	3	4	4	4	4	6	6	6	6	6	6	2	2	2	2	3	3	4	4	4	4	4	3
1	2	3	1	1	1	2	5	5	3	1	0	5	5	5	5	5	3	3	3	3	3	7	2	2	2	1	4	4	4	4	4	5	5	5	5	5	4	2	2	2	2	2	2	5	4	5	5	5	5
0	1	2	1	1	1	2	5	5	3	2	4	4	4	4	4	3	7	2	7	7	6	5	5	5	5	5	4	4	4	4	4	5	5	5	4	5	5	1	1	1	1	1	2	5	5	5	5	5	6
1	3	3	2	2	1	3	5	5	4	1	0	6	5	6	6	6	5	5	4	5	5	5	4	5	5	5	6	6	5	6	6	6	6	6	6	6	6	2	2	2	2	2	3	6	6	6	5	6	3
1	3	4	2	2	2	2	5	5	3	1	0	6	6	5	6	5	3	4	4	4	3	5	4	5	5	5	6	7	7	6	7	4	4	4	4	4	4	1	2	1	1	1	5	6	6	5	6	5	2
1	2	3	1	1	1	2	5	5	4	1	0	5	5	5	5	4	5	5	4	5	5	5	5	4	5	5	5	5	5	5	5	6	6	6	6	6	6	2	2	2	2	3	3	6	4	6	5	6	3
0	3	3	1	1	1	2	5	5	3	1	0	6	6	6	6	6	6	6	6	6	6	6	6	6	5	6	5	5	5	5	5	5	5	5	5	5	4	2	2	3	2	2	2	5	5	5	5	5	2
0	2	2	1	1	1	2	5	5	3	1	0	6	6	6	6	6	6	5	6	6	6	5	5	5	5	5	4	5	4	5	5	6	6	6	5	6	6	2	2	2	2	2	2	5	5	5	5	5	3
1	1	2	1	1	1	2	5	5	3	1	0	6	6	6	6	6	3	3	3	2	3	4	3	4	4	4	6	6	6	6	6	5	5	5	5	5	5	4	4	4	4	5	4	4	4	4	4	4	1
1	2	2	1	1	1	2	5	5	4	1	0	6	6	6	6	6	5	5	5	5	5	4	5	5	5	5	6	6	5	6	6	6	6	6	6	6	6	3	3	3	3	3	3	7	7	7	7	7	2
0	3	2	1	1	1	2	5	5	4	2	1	3	3	3	2	3	5	6	6	6	6	5	5	5	5	5	6	6	6	6	6	6	6	6	6	6	6	1	1	5	1	1	1	4	4	4	4	4	3
0	2	2	1	1	2	3	5	5	4	2	0	6	1	6	6	6	4	4	4	2	4	5	5	4	5	5	4	4	4	4	3	5	5	5	5	5	5	4	4	4	4	4	4	5	5	5	5	5	1
1	2	3	1	1	1	2	5	5	3	1	1	1	1	6	1	1	4	4	4	4	4	3	3	3	3	3	5	7	7	7	7	3	3	3	3	3	3	2	2	2	2	2	2	7	2	3	3	2	4
0	2	4	1	1	1	2	5	5	2	1	0	6	6	6	6	6	5	5	5	5	5	7	7	7	6	7	5	4	5	5	5	6	6	5	6	6	6	1	1	1	5	2	1	5	5	5	5	5	1
1	2	2	1	1	1	2	5	5	2	2	0	4	4	4	4	4	5	6	6	6	6	4	3	4	4	4	5	5	5	5	5	7	7	7	7	1	7	3	3	3	3	3	3	5	5	5	5	5	5
1	2	3	1	1	1	2	5	5	3	1	0	5	5	5	5	5	5	7	7	7	7	2	3	3	3	3	3	3	3	3	3	4	4	4	4	3	4	5	6	5	1	5	5	4	4	4	4	4	2
0	2	4	1	1	1	3	5	5	3	2	0	4	4	4	4	4	5	5	5	5	5	4	4	4	4	4	6	6	6	6	6	6	6	6	6	6	6	3	2	2	2	2	2	6	6	5	6	6	3
1	3	3	1	1	2	2	5	5	4	1	0	4	4	4	4	4	5	5	5	5	5	5	5	5	5	5	5	5	5	4	5	6	6	6	6	6	6	2	2	3	2	2	2	5	5	5	5	5	3
1	3	3	2	2	2	2	5	5	4	1	0	5	5	5	5	5	4	5	5	3	5	5	5	5	5	5	5	5	5	4	4	6	6	6	6	6	6	3	3	3	3	2	3	6	6	6	6	6	3
1	2	3	1	1	1	2	5	5	3	1	0	5	5	5	5	5	5	5	5	5	5	6	6	6	6	6	4	5	5	5	5	5	6	5	5	6	6	4	3	4	3	3	3	4	5	5	5	5	2
0	2	3	1	1	2	2	5	5	3	2	0	6	6	6	6	1	7	7	7	7	1	5	5	5	5	4	3	3	3	3	3	4	4	4	4	4	4	4	4	4	4	4	4	7	7	6	7	7	2
1	3	3	2	2	1	3	5	5	4	1	0	3	4	4	4	3	6	6	6	6	6	7	7	7	6	7	7	6	7	7	1	5	5	5	5	5	5	1	1	1	1	2	5	5	4	5	5	5	2
1	2	2	2	2	1	1	5	5	3	1	0	2	3	3	2	2	5	5	5	5	4	5	5	5	5	5	3	3	3	3	3	6	6	6	6	5	6	2	2	2	3	2	2	3	3	3	3	3	5
1	3	3	1	1	1	2	5	5	4	1	0	6	6	6	6	6	5	5	5	5	5	5	5	4	5	3	5	5	5	4	3	5	6	5	5	5	5	2	2	2	2	2	1	5	6	5	6	6	2
1	2	2	1	1	1	2	5	5	3	2	0	4	5	5	5	5	3	3	2	2	3	5	5	5	5	4	5	5	5	5	5	5	5	5	5	5	5	2	2	3	3	2	2	5	5	5	5	5	1
0	3	3	2	2	2	3	5	5	3	1	0	6	6	6	6	6	4	5	5	5	5	5	5	5	4	5	4	5	5	5	5	6	5	6	6	6	6	3	3	3	4	3	3	5	5	5	5	5	2
0	2	3	1	1	2	2	5	5	4	1	0	5	5	5	5	5	5	5	4	5	5	5	5	4	5	5	5	5	5	4	5	5	5	4	5	5	5	4	4	4	4	4	4	4	4	4	4	4	1
1	2	3	1	1	1	2	5	5	4	1	1	1	6	6	6	6	6	6	5	5	6	7	6	6	6	7	6	7	7	6	7	5	5	5	5	5	5	3	3	3	4	4	3	7	6	5	7	6	2
1	3	3	3	2	3	2	5	5	3	1	0	6	6	6	6	6	4	4	4	4	4	2	3	3	3	3	3	3	3	3	3	4	4	4	4	4	4	5	5	1	5	5	5	2	1	2	7	7	4
0	1	2	1	1	1	2	5	5	3	1	0	6	6	6	6	6	2	3	3	3	3	4	4	4	4	4	4	4	4	4	4	3	4	4	4	4	4	4	4	4	6	4	4	7	6	6	7	7	1
1	2	3	1	1	2	2	5	5	4	1	0	6	6	6	6	6	7	7	7	1	7	4	4	3	4	3	4	4	4	4	3	6	6	6	6	6	6	2	2	2	3	2	2	6	6	6	5	6	2
0	3	3	2	2	2	2	5	5	4	1	0	4	4	4	4	4	6	6	5	6	6	5	5	5	5	5	5	5	5	5	5	5	5	5	5	5	5	2	3	2	3	2	2	4	3	4	4	4	5
1	2	3	1	1	1	3	5	5	4	1	1	5	5	5	5	5	6	7	7	7	7	3	3	3	3	3	4	4	4	4	4	7	3	6	7	7	7	1	7	1	1	1	2	4	4	3	4	4	1
0	3	2	1	1	1	3	5	5	4	1	0	5	5	5	5	5	6	6	6	6	6	4	4	4	4	4	4	4	4	4	4	5	5	5	5	5	5	4	5	5	4	4	4	7	7	7	6	7	4
1	2	3	1	1	2	2	5	5	3	1	0	6	5	6	6	6	5	5	5	5	5	4	4	4	4	4	5	5	5	5	5	5	5	4	4	5	4	3	3	3	3	3	3	5	4	4	5	5	2
1	2	3	1	1	1	2	5	5	3	1	0	5	5	4	5	5	5	5	5	5	5	5	5	4	4	5	6	5	6	6	6	6	6	6	6	6	6	2	2	2	2	2	2	6	6	6	5	6	3
1	2	2	1	1	2	2	5	5	3	2	0	6	6	1	6	6	6	6	5	4	6	6	5	6	6	6	4	6	6	6	6	4	4	3	4	4	4	3	3	3	3	3	3	7	7	7	7	6	3
1	1	4	1	1	1	2	5	5	3	1	0	6	6	1	6	6	4	3	4	4	4	6	6	6	6	6	5	5	5	5	5	5	5	5	5	5	4	1	1	1	5	2	1	6	6	6	5	5	3
1	3	3	2	2	1	3	5	5	3	1	1	6	5	6	6	6	5	6	5	6	6	5	4	5	5	5	5	6	6	6	6	5	5	5	5	5	5	3	4	3	3	4	3	6	6	6	6	6	3
0	2	2	1	1	1	2	5	5	4	1	0	5	5	5	5	5	4	4	4	4	4	4	4	4	4	4	5	5	5	4	5	5	5	5	5	5	5	4	4	5	4	5	4	7	7	6	7	7	3
1	2	4	1	1	1	2	5	5	3	2	1	6	6	6	6	6	3	2	3	3	3	6	6	6	5	6	7	6	7	5	7	7	7	1	7	7	7	2	1	1	2	2	1	3	4	4	2	4	2
1	1	3	1	1	1	2	5	5	3	1	0	5	5	5	5	4	6	6	6	5	6	4	4	5	5	5	6	7	7	7	5	4	3	3	4	4	4	1	1	5	1	2	1	6	6	6	5	6	3
0	2	3	1	1	1	2	5	5	2	1	0	4	5	5	5	5	5	5	5	5	5	3	4	4	4	4	3	3	4	3	4	5	5	5	5	5	4	3	3	3	3	4	4	2	7	2	2	2	5
0	2	3	1	1	1	2	5	5	3	1	1	5	4	5	4	5	5	6	6	5	6	5	3	4	5	5	4	5	5	5	5	2	7	7	7	7	7	2	2	3	2	2	2	6	6	6	6	5	5
1	3	3	1	1	1	2	5	5	4	2	0	6	6	6	5	6	4	5	5	5	5	4	4	4	4	4	5	4	5	4	4	4	4	4	4	4	4	3	3	3	3	3	3	4	4	5	5	5	3
0	2	3	1	1	1	2	5	5	3	1	0	5	5	4	5	5	5	5	4	5	5	7	7	7	7	2	6	5	6	6	6	7	7	7	7	6	6	3	4	3	3	4	4	7	1	7	7	7	2
0	1	4	1	1	1	2	5	5	3	2	0	5	5	4	5	4	4	4	4	4	4	3	3	3	3	2	3	3	3	3	3	5	5	5	4	4	5	4	4	6	4	4	4	4	3	4	4	4	4
1	2	3	1	1	3	2	5	5	2	4	0	6	6	6	6	6	6	6	6	6	6	6	7	6	7	7	6	7	7	7	7	7	7	7	6	6	7	2	2	2	2	2	2	6	6	6	6	6	1
1	3	2	1	1	2	3	5	5	3	1	0	5	5	5	5	5	6	6	5	6	6	5	5	4	4	5	7	6	3	7	7	6	6	6	6	5	5	2	2	2	2	2	2	5	5	6	6	6	2
0	2	3	1	1	1	2	5	5	4	1	0	6	5	6	6	6	5	5	5	5	5	6	6	6	6	6	5	4	5	5	5	6	6	6	6	6	6	3	3	3	3	3	3	6	6	6	6	6	2
1	3	3	2	2	1	3	5	5	3	1	1	1	1	6	1	1	3	4	4	4	4	4	4	3	4	4	3	3	3	3	3	3	3	3	3	7	2	4	4	4	4	4	4	7	2	1	1	7	4
0	2	3	1	1	1	2	5	5	3	1	2	6	6	5	6	6	6	6	6	6	6	5	5	5	5	5	4	4	4	4	3	4	4	4	4	4	3	3	3	3	3	3	3	7	7	7	7	7	4
1	3	3	2	2	2	1	5	5	2	2	0	3	4	4	3	4	7	1	7	7	7	6	6	5	6	6	7	1	7	7	7	6	6	6	5	6	6	5	1	1	2	1	1	6	6	5	6	6	4
0	3	4	3	2	1	2	5	5	4	2	0	3	3	3	3	3	6	6	6	6	6	7	6	7	7	7	6	6	6	6	5	5	5	5	5	4	4	1	2	1	3	1	1	3	4	4	4	4	2
1	2	2	1	1	2	2	5	5	3	2	1	6	6	6	6	6	5	5	5	5	4	6	6	6	5	5	6	6	6	6	6	5	4	5	5	5	5	4	5	4	4	4	4	7	7	2	7	7	2
0	1	3	1	1	3	2	5	5	2	2	1	2	3	3	3	3	1	7	1	1	1	5	5	5	5	5	3	3	3	3	3	2	1	7	7	2	1	5	5	5	5	1	5	5	5	5	5	5	4
1	2	3	1	1	1	2	5	5	4	1	0	5	5	5	5	5	1	7	7	7	7	5	5	4	5	5	5	5	5	5	5	6	6	6	5	6	6	2	2	2	2	2	2	6	6	6	6	6	4
1	3	3	1	1	1	2	5	5	4	1	0	6	6	6	6	6	5	4	5	5	5	5	5	5	5	5	5	5	5	5	5	5	5	5	5	5	4	2	2	2	2	2	2	5	6	6	6	6	3
1	2	2	1	1	2	2	5	5	4	2	0	5	5	5	5	5	3	3	3	3	3	4	4	4	4	4	7	6	7	7	7	3	4	4	3	4	4	4	4	4	5	5	4	4	4	4	3	4	2
0	3	3	1	1	1	3	5	5	4	1	1	5	5	5	5	5	6	6	6	5	6	4	4	4	4	4	6	6	6	5	6	6	6	6	6	5	6	3	3	3	3	3	3	6	6	6	6	6	3
1	1	2	1	1	1	1	5	5	3	2	0	4	4	3	4	2	3	3	2	3	3	3	3	3	3	3	5	4	5	5	5	4	4	3	4	4	4	5	5	5	5	5	5	5	5	5	5	5	5
1	2	3	2	2	3	2	5	5	4	3	1	1	1	1	6	1	1	1	1	7	1	2	2	2	7	2	5	5	5	5	5	4	4	4	4	4	3	4	4	4	4	4	5	1	7	1	7	1	7
0	2	3	1	1	1	2	5	5	3	1	3	5	4	5	4	5	4	5	5	5	4	5	5	5	5	5	6	6	6	6	5	5	5	5	5	5	5	3	3	4	3	3	3	5	5	5	5	5	3
0	3	3	2	2	4	2	5	5	2	2	1	4	4	4	4	4	3	3	3	3	2	4	5	5	4	4	4	5	5	5	5	4	4	4	4	3	4	5	5	5	1	5	5	4	4	4	4	4	4
0	2	2	2	2	2	2	5	5	3	3	1	3	2	3	3	3	6	6	5	5	6	6	6	6	6	6	4	4	4	2	3	7	7	1	7	7	7	2	2	2	2	2	2	7	7	7	7	7	2
0	2	4	1	1	1	2	5	5	3	2	0	5	6	6	6	6	6	6	5	6	5	7	7	7	1	7	5	5	5	5	5	6	6	6	5	6	6	3	3	3	3	3	3	6	5	6	5	5	3
1	3	3	2	2	1	2	5	5	3	1	0	6	6	6	6	6	5	5	5	5	5	5	5	4	5	5	5	5	5	5	5	5	6	5	4	5	5	2	3	3	3	3	3	6	6	6	6	6	2
1	2	3	1	1	1	2	5	5	4	1	1	5	4	5	5	5	4	5	5	5	4	5	5	5	5	5	4	5	5	5	3	5	5	5	5	5	5	3	3	3	3	3	3	6	6	6	6	6	2
1	2	3	1	1	1	3	5	5	2	2	0	5	5	5	4	4	6	6	6	6	5	5	5	5	5	5	6	6	6	6	6	5	6	6	6	6	6	3	3	3	3	3	3	5	5	5	4	5	1
1	1	2	1	1	2	2	5	5	3	2	0	5	5	5	5	5	6	6	6	6	6	6	6	6	6	5	4	4	3	4	4	5	5	5	5	5	4	4	3	2	3	2	3	5	5	5	5	5	3
1	3	3	2	2	1	3	5	5	4	1	1	6	5	6	6	6	5	5	5	5	5	5	6	6	6	6	3	3	4	4	4	6	6	6	6	6	4	3	3	3	3	4	3	5	5	5	5	5	3
1	3	3	1	1	2	3	5	5	4	1	0	5	5	5	5	5	6	6	6	5	6	5	5	5	5	5	5	4	5	5	5	5	5	5	5	5	5	2	2	2	2	2	2	5	6	6	5	6	3
1	3	3	1	1	2	2	5	5	4	1	0	6	5	6	6	6	4	4	3	4	4	5	5	5	5	5	6	6	6	6	6	5	5	5	4	5	5	3	3	3	3	3	3	6	5	6	6	6	4
1	2	3	1	1	1	2	5	5	4	1	0	5	5	5	5	5	5	5	5	5	5	5	5	5	5	5	6	6	6	6	6	6	6	4	6	6	6	3	2	3	2	2	2	5	5	5	4	5	3
1	1	1	1	1	3	2	5	5	3	4	0	5	5	5	5	4	6	6	6	6	6	5	5	5	5	5	4	4	4	4	4	4	5	4	5	5	5	2	2	2	2	2	2	5	5	5	5	5	3
0	1	2	1	1	1	2	5	5	3	1	0	6	6	5	6	6	3	3	3	3	3	6	5	6	6	6	5	5	5	5	5	4	4	4	4	4	4	1	2	1	1	7	1	7	7	7	6	6	1
1	3	3	1	1	1	3	5	5	3	1	1	6	6	6	5	6	5	6	6	6	6	6	6	5	5	6	5	5	5	5	5	4	5	5	5	5	5	3	3	3	4	3	3	4	5	5	5	5	3
1	1	4	1	1	1	1	5	5	3	2	0	6	6	6	5	6	5	5	5	5	5	6	6	6	5	6	5	5	5	5	5	5	5	5	5	5	5	1	1	7	1	1	1	5	5	5	5	5	3
1	1	3	1	1	1	2	5	5	3	1	1	4	5	5	3	5	3	3	3	3	3	5	5	5	5	5	6	7	7	7	6	5	5	5	5	5	5	3	3	3	3	3	3	7	7	7	7	3	3
1	2	3	1	1	1	3	5	5	4	2	0	5	5	5	5	5	5	5	5	5	5	5	5	5	4	5	5	5	5	5	5	6	6	6	6	6	6	3	3	3	3	3	3	5	5	4	4	4	2
1	3	3	3	2	1	1	5	5	4	1	1	3	4	5	4	5	5	5	5	5	5	5	5	4	5	4	4	4	4	4	4	7	1	7	7	7	7	1	2	1	1	2	2	6	6	6	6	6	2
0	2	3	1	1	1	2	5	5	4	1	0	6	6	6	6	6	5	5	5	4	5	6	6	6	6	6	6	6	6	6	6	6	6	6	6	6	6	3	2	2	2	2	2	6	6	6	6	6	3
0	3	3	2	2	1	3	5	5	4	1	0	5	5	5	5	5	5	5	4	5	4	5	5	5	5	5	6	6	6	6	6	6	6	6	6	6	6	2	2	2	2	2	2	1	7	7	7	7	1
0	2	3	1	1	1	2	5	5	3	1	0	5	4	5	5	5	3	5	5	4	5	4	4	2	4	4	4	4	4	3	4	5	5	5	5	5	5	3	3	3	3	3	3	3	4	4	4	4	1
0	2	3	1	1	2	2	5	5	4	2	1	4	6	6	6	6	5	5	4	5	5	6	7	7	7	7	7	6	6	7	7	6	6	5	6	6	6	4	2	2	2	2	4	5	5	5	5	5	2
1	3	5	4	2	2	1	5	5	2	2	0	5	5	5	4	5	4	4	4	3	3	5	5	4	5	5	4	4	4	4	4	3	4	4	4	4	4	4	5	4	4	4	4	4	5	5	5	5	6
1	3	3	1	1	2	2	5	5	4	1	1	6	1	6	6	6	3	3	2	3	3	7	7	7	7	6	3	3	3	3	3	5	5	5	5	5	5	2	2	2	2	2	2	6	6	6	5	6	1
1	1	2	1	1	1	2	5	5	1	4	0	3	3	1	3	3	2	2	2	2	2	3	2	3	3	3	4	4	4	4	4	6	2	3	2	3	3	5	5	5	5	5	5	3	3	3	3	3	1
1	3	2	2	2	2	3	5	5	3	2	0	6	6	6	6	6	5	5	5	5	5	6	6	6	6	6	6	7	7	7	7	7	7	7	2	7	7	2	1	5	1	1	2	5	5	5	5	5	2
1	2	4	1	1	2	2	5	5	4	2	1	6	1	6	6	6	3	3	2	3	3	7	6	7	7	7	6	6	6	6	6	6	6	5	6	6	5	4	5	4	4	4	5	7	7	7	7	6	1
0	1	4	1	1	1	2	5	5	3	1	2	5	4	5	4	4	5	4	5	5	5	6	6	6	6	6	5	5	5	5	5	5	5	5	4	5	5	2	2	2	2	2	2	5	5	4	5	4	3
0	3	3	1	1	2	2	5	5	3	1	0	6	6	6	6	6	5	5	5	5	5	6	6	6	6	6	6	6	6	6	6	5	5	5	5	5	4	2	2	2	2	2	2	5	6	6	6	6	3
1	3	3	1	1	2	3	5	5	4	1	0	6	6	5	6	5	6	6	6	6	6	6	6	6	6	6	6	6	6	5	6	6	6	6	6	6	6	2	2	2	2	2	3	5	5	5	5	5	3
1	1	2	1	1	1	2	5	5	3	1	0	5	6	6	6	6	7	7	6	7	6	6	5	5	5	6	7	7	1	7	6	5	5	5	5	5	2	1	5	6	6	5	5	6	6	6	6	6	1
1	2	3	1	1	2	2	5	5	4	2	1	6	4	6	6	6	7	7	6	7	7	4	4	4	4	3	7	7	7	3	7	5	5	5	5	5	5	2	3	2	2	2	2	7	7	7	7	6	3
1	2	2	1	1	1	2	5	5	3	1	1	6	6	6	6	6	7	7	7	7	1	5	5	5	5	5	5	5	5	5	5	6	6	6	6	6	6	2	2	2	2	2	2	6	6	6	6	6	3
0	1	4	1	1	1	2	5	5	3	1	0	3	3	2	2	3	4	3	4	4	3	5	6	5	6	6	7	7	6	7	7	4	4	4	4	4	4	4	4	4	5	4	5	5	4	5	5	5	3
1	2	2	1	1	1	2	5	5	2	2	0	5	5	5	5	5	3	1	2	3	3	6	5	6	6	6	7	1	7	7	7	3	4	2	4	4	4	1	1	2	1	1	7	7	7	3	7	7	2
0	1	4	1	1	2	2	5	5	3	1	0	6	6	6	6	5	5	5	4	5	5	4	4	4	3	4	7	7	6	7	7	4	4	4	4	4	4	4	4	4	4	4	4	3	7	7	7	7	1
0	2	3	1	1	3	1	5	5	4	2	2	4	4	4	4	4	5	5	4	5	5	2	3	3	7	2	6	6	6	6	6	3	3	3	7	3	3	1	6	1	1	2	1	6	6	6	5	6	4
1	1	4	1	1	1	2	5	5	3	2	1	6	6	5	5	5	4	4	4	4	4	6	6	6	6	6	6	6	6	6	6	7	7	2	7	7	7	2	2	2	2	2	2	5	4	5	5	5	2
0	3	3	2	2	2	2	5	5	3	1	2	3	3	3	2	3	3	4	4	4	4	4	4	4	4	4	6	6	6	5	6	6	7	6	6	7	7	4	3	3	4	3	3	5	5	5	5	5	2
1	3	3	1	1	2	2	5	5	3	1	1	5	5	5	5	5	5	5	5	5	5	6	6	6	6	6	4	4	3	4	4	6	6	6	6	6	6	3	3	3	3	3	3	6	6	6	6	6	1
1	1	4	1	1	1	2	5	5	3	3	0	6	6	6	6	6	5	6	6	5	6	5	5	5	5	4	3	3	3	3	3	7	1	7	7	7	7	1	1	1	6	1	1	2	2	1	7	2	4
1	3	3	1	1	2	2	5	5	4	1	1	5	4	5	5	5	5	5	5	5	5	6	6	6	5	6	6	6	6	6	6	4	5	5	5	5	5	3	3	3	3	3	3	6	6	6	6	5	3
1	3	3	1	1	2	3	5	5	3	1	0	5	5	5	5	5	6	6	6	6	6	3	4	4	4	4	3	4	4	3	4	3	4	3	3	4	4	3	2	4	3	3	3	7	7	6	7	7	1
0	1	4	1	1	2	2	5	5	3	1	1	6	6	5	6	5	6	6	6	6	6	5	3	5	5	5	5	4	5	5	5	5	6	6	6	6	6	3	3	3	3	3	3	6	6	5	6	6	6
1	2	2	1	1	2	3	5	5	2	2	1	2	2	2	2	2	3	3	2	3	3	4	4	4	4	4	5	5	5	5	5	4	4	4	4	4	4	5	4	4	4	4	4	4	4	4	4	4	4
1	2	2	1	1	2	2	5	5	4	1	0	6	6	1	6	6	5	5	5	5	5	6	6	6	6	6	4	6	6	6	6	6	6	6	6	6	6	3	2	2	2	2	3	2	7	7	7	7	3
1	2	3	1	1	2	3	5	5	4	2	0	4	4	4	4	4	5	6	6	6	6	6	6	5	6	6	5	5	5	5	5	5	5	4	4	5	4	4	4	4	4	4	4	3	4	4	3	4	2
1	2	4	1	1	2	3	5	5	2	2	0	6	6	6	6	6	6	6	6	6	6	4	4	4	4	4	5	5	5	5	5	3	2	7	3	3	3	3	3	3	4	3	3	6	6	6	6	6	3
1	3	3	2	2	1	2	5	5	3	1	0	6	6	5	6	5	6	6	6	6	6	5	5	5	5	4	6	6	5	6	6	6	6	6	6	6	6	3	3	3	4	3	3	4	6	6	5	6	3
1	3	3	2	2	2	2	5	5	4	1	0	4	5	5	5	4	5	5	5	5	5	6	6	6	6	5	5	5	5	5	5	5	5	5	4	4	5	3	4	3	3	3	3	5	5	5	5	5	3
0	1	3	1	1	1	2	5	5	3	1	1	4	4	4	4	4	7	7	7	6	7	7	2	7	7	7	3	3	3	3	3	2	7	7	7	7	7	1	2	1	1	2	1	7	7	7	1	7	4
0	3	3	2	2	1	1	5	5	3	2	0	5	5	5	5	4	4	4	4	4	4	4	5	5	5	5	5	5	5	5	5	6	3	3	2	3	3	3	3	3	3	3	3	6	6	6	5	6	4
1	3	3	1	1	2	2	5	5	3	1	1	5	5	5	5	5	3	3	3	3	3	5	5	5	5	5	4	5	5	5	4	6	6	6	6	5	5	4	3	3	3	3	4	5	4	5	5	5	1
1	2	3	1	1	1	2	5	5	4	1	0	6	6	6	6	6	6	6	6	6	6	6	6	6	6	6	4	4	4	4	4	7	7	3	7	7	7	1	2	1	1	1	1	5	7	7	7	7	3
1	2	3	1	1	2	2	5	5	4	2	0	5	6	6	6	6	5	5	5	5	5	7	2	7	7	7	5	5	5	5	5	6	6	6	6	5	6	5	1	1	1	1	1	7	7	7	1	7	3
1	3	4	3	2	3	2	5	5	2	2	0	2	1	2	2	2	1	1	1	1	7	7	2	2	2	1	3	3	3	3	3	2	2	2	7	2	7	6	6	1	1	6	6	2	7	2	2	2	6
1	3	3	2	2	1	3	5	5	3	1	0	6	6	5	5	6	5	4	5	5	5	5	5	5	5	4	4	4	5	4	5	5	6	5	5	5	5	1	2	3	2	2	2	6	6	6	6	6	2
1	2	3	1	1	2	2	5	5	2	2	0	5	5	5	5	5	6	6	6	6	6	1	7	7	7	7	6	6	6	6	6	6	6	6	5	6	6	4	5	4	4	4	4	6	6	5	6	6	2
0	3	4	3	2	1	1	5	5	2	2	1	2	2	2	2	2	7	1	1	1	1	3	4	4	4	4	3	3	3	3	3	5	6	6	6	6	6	6	5	5	1	5	5	4	3	4	4	4	4
0	1	3	1	1	1	2	5	5	3	2	0	3	3	1	2	3	7	7	7	6	7	5	3	5	5	5	5	5	6	6	6	5	4	4	5	5	5	1	6	1	1	1	1	5	4	5	5	5	1
1	1	3	1	1	1	2	5	5	3	1	0	6	6	6	5	6	6	6	6	6	5	4	4	4	4	4	6	7	6	7	7	7	7	7	7	7	3	2	2	2	3	2	2	6	6	6	6	5	2
1	2	3	1	1	1	2	5	5	3	1	0	1	6	6	6	6	7	6	6	7	6	3	3	3	3	3	6	6	5	6	6	6	6	6	6	6	6	1	1	1	1	1	7	4	4	4	4	4	2
1	1	4	1	1	2	2	5	5	3	2	0	4	4	4	3	3	4	5	6	6	6	5	3	5	5	5	5	6	6	6	6	7	6	7	6	7	7	2	2	2	3	2	2	7	3	7	7	7	4
1	3	3	1	1	2	3	5	5	4	1	0	5	5	4	5	5	6	6	6	4	6	5	5	5	5	5	6	6	6	6	6	5	4	5	5	4	5	3	3	4	4	3	3	5	5	4	4	5	3
0	2	3	1	1	1	2	5	5	3	1	0	5	5	5	5	4	6	5	6	6	5	4	5	5	5	5	5	5	5	5	5	6	6	6	6	6	6	2	2	2	2	2	2	5	5	5	4	5	3
0	1	5	1	1	3	2	5	5	3	4	0	6	6	6	5	6	4	5	5	5	4	7	7	7	7	1	1	7	7	7	7	3	6	3	3	3	2	1	1	2	1	1	1	7	7	7	6	7	4
1	1	3	1	1	2	2	5	5	3	2	0	6	6	6	6	6	3	3	3	3	3	5	5	5	5	5	3	3	3	3	3	4	4	3	4	4	4	4	4	4	4	4	4	4	4	4	4	4	5
0	1	3	1	1	1	2	5	5	3	1	0	6	1	6	6	6	5	5	5	5	5	7	2	7	6	7	6	6	6	5	6	7	7	7	7	7	3	2	3	3	3	3	3	7	7	7	6	7	3
0	2	3	1	1	1	2	5	5	3	1	0	5	5	5	5	5	6	6	6	5	6	5	5	5	5	5	4	6	6	6	6	5	5	5	5	5	5	2	2	2	2	2	2	5	5	5	5	5	3
1	1	3	1	1	2	2	5	5	3	1	0	6	6	6	6	6	5	5	5	5	5	5	5	5	5	5	5	5	5	5	5	5	5	5	5	4	5	3	3	3	3	3	3	6	6	5	6	6	2
1	2	3	1	1	1	2	5	5	4	1	0	1	6	6	6	6	6	6	6	6	6	5	5	5	4	5	5	5	5	5	5	6	6	6	6	6	5	3	3	3	3	3	5	5	5	5	5	5	3
1	2	5	1	1	2	3	5	5	4	3	1	6	6	5	6	6	6	6	6	6	6	6	5	6	6	6	5	5	5	5	5	4	5	5	5	4	5	5	4	4	4	4	4	3	4	4	4	4	4
0	2	3	1	1	1	3	5	5	4	1	1	5	5	5	5	5	5	5	4	4	5	3	3	3	3	3	3	2	3	2	3	7	7	7	2	7	6	3	3	3	3	3	3	6	6	6	6	5	4
1	3	3	2	2	1	2	5	5	4	1	0	6	6	6	6	6	6	6	6	6	6	5	5	5	5	5	6	6	6	6	6	6	6	6	6	6	6	3	3	3	4	4	4	6	5	6	6	6	3
1	2	3	1	1	1	2	5	5	3	1	1	6	6	5	6	6	5	5	5	5	5	5	5	5	5	5	6	6	6	6	6	6	6	6	6	6	6	2	2	3	2	2	2	6	6	6	6	6	2
1	3	3	1	1	2	2	5	5	4	1	0	6	6	5	6	6	5	5	5	5	5	5	5	5	5	5	5	5	5	5	5	4	7	4	5	5	5	2	3	3	3	2	3	6	5	6	5	6	2
1	2	3	1	1	1	2	5	5	4	1	0	6	6	6	6	6	7	7	7	7	5	4	4	3	4	3	5	5	5	5	5	4	5	5	4	4	4	2	2	2	2	2	2	5	5	5	5	5	2
0	2	3	1	1	1	2	5	5	3	1	0	4	5	4	5	5	6	6	6	6	6	4	4	5	5	5	5	5	4	5	5	6	6	6	6	6	6	3	3	2	3	3	3	6	6	6	6	6	4
1	2	3	1	1	1	2	5	5	3	1	0	4	5	5	5	5	5	5	5	5	5	6	6	6	6	5	6	5	6	6	6	5	5	5	4	5	5	2	2	2	2	2	2	6	6	6	6	6	2
0	1	3	1	1	1	2	5	5	3	1	0	1	3	3	3	3	4	4	3	3	4	4	4	4	4	4	5	5	5	4	5	3	7	2	3	3	3	4	4	4	4	5	4	6	6	6	6	5	2
1	1	4	1	1	2	2	5	5	2	2	0	4	4	4	4	3	1	7	1	1	1	7	6	7	7	7	7	7	7	7	1	5	5	5	5	5	5	1	2	1	5	1	1	5	5	4	5	4	3
1	2	2	1	1	1	3	5	5	3	2	1	6	6	6	6	6	6	6	6	6	6	6	6	6	6	6	6	5	6	5	5	7	1	7	7	7	7	1	1	2	2	1	2	6	7	7	7	7	2
1	1	5	1	1	1	2	5	5	3	4	0	3	2	3	3	2	2	1	2	2	2	1	1	1	7	7	4	4	4	4	4	4	3	3	4	4	4	4	4	4	4	4	4	6	6	6	6	6	4
1	1	3	1	1	1	2	5	5	3	1	0	4	4	4	4	4	5	6	6	6	6	6	6	6	6	3	6	6	7	7	7	7	7	6	7	3	7	2	2	3	3	6	4	1	7	7	7	7	1
1	1	4	1	1	1	2	5	5	3	1	0	5	5	5	5	5	4	4	4	3	4	4	4	4	4	4	3	3	4	4	4	4	4	4	3	4	4	4	5	6	4	4	5	4	4	4	4	4	1
1	2	2	1	1	1	2	5	5	3	2	0	5	5	5	5	5	5	5	5	5	5	5	5	5	5	5	5	5	5	4	5	5	5	4	5	5	5	2	2	2	2	2	2	5	4	4	5	5	2
0	2	3	1	1	1	2	5	5	4	1	1	3	3	3	3	3	5	5	5	5	4	5	5	5	5	5	6	5	6	6	6	6	6	7	7	6	7	1	1	1	1	6	1	5	5	5	5	5	4
0	2	4	1	1	1	2	5	5	4	2	1	3	3	3	3	3	4	4	4	2	4	6	6	6	6	6	4	3	4	4	4	4	4	4	4	4	2	3	3	3	3	3	3	5	5	5	5	5	3
1	2	3	1	1	1	2	5	5	3	1	0	5	6	6	5	6	6	6	6	6	6	5	5	4	5	5	6	6	6	6	6	5	5	5	5	5	5	2	2	2	3	2	2	6	6	6	6	6	3
0	3	2	2	2	1	2	5	5	3	2	0	3	3	3	3	2	7	6	7	7	7	4	3	3	4	4	7	6	7	7	7	4	4	4	4	4	4	1	1	1	1	1	6	5	5	5	5	4	1
0	2	3	1	1	2	3	5	5	3	2	0	4	4	4	4	4	4	3	3	4	3	6	6	6	6	5	5	5	5	5	5	4	4	4	4	4	4	1	7	1	1	1	1	4	5	5	5	5	2
1	3	3	2	2	1	2	5	5	4	1	1	5	5	5	4	5	5	6	6	6	5	5	5	5	4	5	6	5	6	6	6	6	6	6	5	6	6	4	2	2	2	2	2	6	6	5	6	6	3
1	1	4	1	1	1	2	5	5	3	2	0	5	5	5	5	5	4	4	4	4	4	5	5	5	5	5	5	5	5	4	4	3	4	3	4	4	4	3	3	3	3	3	3	5	5	5	5	5	1
0	1	2	1	1	2	2	5	5	3	2	0	4	2	4	4	4	6	5	6	6	6	7	7	7	7	1	6	6	6	6	6	5	5	5	5	5	5	3	2	2	3	2	3	5	6	6	6	6	2
1	3	2	2	2	3	3	5	5	4	1	0	5	5	5	5	4	5	4	5	5	5	5	4	5	5	5	4	4	4	4	4	6	6	6	6	6	5	3	3	3	3	3	3	5	5	5	5	4	4
0	1	4	1	1	1	2	5	5	3	2	0	6	6	6	6	6	7	7	5	6	7	4	4	4	4	4	7	7	7	6	7	3	4	4	4	4	4	2	1	1	1	1	1	4	3	4	4	4	2
1	1	5	1	1	1	2	5	5	2	2	0	3	3	3	2	3	5	5	5	5	5	4	4	4	3	4	4	4	4	4	3	3	4	4	4	4	4	5	5	5	5	5	1	5	5	5	5	5	3
0	1	3	1	1	1	2	5	5	3	2	0	6	6	6	6	6	7	7	6	7	7	6	6	6	6	6	5	5	5	5	5	4	3	4	4	3	4	2	1	1	1	1	1	5	5	5	5	5	3
0	3	2	2	2	1	1	5	5	2	1	0	2	3	3	3	3	2	2	2	2	1	4	2	4	4	4	2	2	7	2	2	6	5	6	6	6	6	5	5	5	5	5	5	3	3	3	3	3	4
1	3	4	3	2	2	3	5	5	3	2	0	5	4	4	5	5	6	6	6	5	6	7	6	7	7	7	6	5	6	6	6	3	1	2	7	3	3	4	4	4	4	4	4	5	5	5	5	5	3
1	1	3	1	1	1	2	5	5	3	1	0	6	6	5	6	6	5	5	5	5	5	3	3	3	3	3	6	6	6	5	6	5	7	7	7	7	6	2	3	2	2	2	2	6	6	6	6	5	3
1	1	3	1	1	1	1	5	5	3	2	0	3	3	3	3	3	1	1	7	1	1	4	4	4	4	4	5	5	5	5	5	6	6	6	6	6	6	7	1	1	7	7	7	5	5	5	5	5	4
0	2	4	1	1	2	3	5	5	4	2	0	3	3	3	3	3	4	4	4	3	3	3	4	4	4	4	7	1	7	7	7	3	3	3	7	3	3	2	2	2	2	2	2	5	5	5	5	5	3
1	3	2	2	2	2	2	5	5	2	1	0	3	3	3	3	3	3	3	3	3	3	5	4	4	5	4	6	6	6	6	6	6	7	7	6	7	7	2	2	4	2	2	2	6	6	6	6	6	1
0	1	1	1	1	2	2	5	5	2	1	0	3	3	3	3	3	1	7	1	1	1	3	3	3	2	3	4	4	4	4	4	3	3	4	4	3	4	5	5	5	5	5	5	5	5	5	5	5	4
1	1	2	1	1	2	2	5	5	3	1	0	6	6	6	6	6	6	6	6	6	6	5	5	5	5	4	4	3	3	4	4	3	3	3	3	3	3	3	3	3	3	3	3	3	7	7	7	7	2
0	2	3	1	1	1	2	5	5	4	1	0	5	5	5	5	5	5	5	5	5	5	6	6	5	6	6	5	6	6	6	6	6	6	5	6	6	6	3	3	4	3	3	3	6	6	6	5	5	2
0	1	3	1	1	1	2	5	5	3	2	0	6	6	6	6	6	6	6	6	6	5	3	3	3	3	3	7	7	7	6	7	4	4	4	4	4	4	3	3	3	3	3	3	7	7	7	7	7	3
1	1	1	1	1	4	1	5	5	2	2	0	2	2	2	2	2	1	1	1	1	7	2	2	7	2	2	1	1	7	7	1	1	5	1	7	4	1	2	7	4	1	4	6	7	1	1	7	1	1
1	1	3	1	1	2	1	5	5	3	1	0	6	1	6	6	6	6	6	6	6	6	4	4	4	4	4	4	4	4	4	4	4	3	4	4	4	4	3	3	3	3	2	3	4	4	4	4	4	3
1	3	3	2	2	2	2	5	5	4	1	1	5	5	5	5	4	5	5	5	5	5	6	6	6	5	6	5	5	4	5	5	6	6	6	6	5	6	4	3	3	4	3	3	5	5	5	5	5	2
1	2	3	1	1	1	2	5	5	3	1	0	4	5	4	5	5	5	5	5	5	5	5	5	5	5	5	5	5	5	5	5	4	4	3	3	4	3	2	2	2	3	2	2	6	4	6	5	6	1
1	1	4	1	1	2	1	5	5	2	2	4	1	6	1	1	1	3	3	3	3	3	4	4	4	4	3	3	3	3	2	3	7	7	6	7	7	6	1	2	1	1	1	1	4	3	4	3	4	3
0	1	4	1	1	3	2	5	5	2	4	0	1	1	1	1	6	1	1	7	1	1	3	1	3	3	3	3	3	3	3	3	7	2	2	7	2	1	5	5	6	5	1	5	1	2	2	2	7	6
0	2	3	1	1	1	2	5	5	4	1	1	6	6	6	6	6	5	5	5	5	5	6	6	6	6	6	5	6	6	6	6	5	5	5	5	5	5	3	3	3	3	3	3	5	5	5	5	5	3
1	3	2	4	2	1	2	5	5	2	3	0	6	1	1	1	1	1	2	2	2	2	7	7	1	1	1	3	3	3	3	3	1	7	7	1	1	1	7	7	1	1	7	1	3	2	2	3	7	5
1	3	3	2	2	1	2	5	5	3	1	0	5	6	6	6	6	6	4	5	6	6	4	3	4	4	4	5	5	5	5	5	5	5	5	5	5	5	3	4	3	3	3	3	6	6	6	6	6	2
0	2	3	1	1	2	2	5	5	4	1	1	5	6	6	6	6	4	5	5	5	5	6	6	6	6	6	5	6	6	6	6	4	5	5	5	5	5	2	2	2	2	2	2	3	5	5	5	3	2
1	2	2	1	1	1	1	5	5	4	1	2	5	6	6	6	6	6	6	6	6	6	6	6	6	6	6	4	3	4	4	3	5	5	5	5	3	5	2	2	3	2	2	2	4	5	4	5	5	2
0	3	2	2	2	2	4	5	5	4	2	0	6	6	6	6	6	2	3	3	3	2	3	2	3	3	3	5	5	5	5	5	4	4	4	4	3	4	3	3	3	3	3	2	6	6	6	6	6	2
0	3	3	2	2	3	2	5	5	4	1	1	6	6	6	6	1	5	7	7	7	7	7	7	2	7	7	7	7	7	7	2	6	5	6	6	6	6	1	2	1	1	1	1	4	4	4	4	4	2
1	1	2	1	1	1	2	5	5	3	1	0	1	1	1	6	1	6	6	6	6	6	5	5	4	5	5	3	3	3	3	2	3	3	3	3	3	3	6	6	1	5	5	6	4	5	5	5	5	5
1	1	3	1	1	2	2	5	5	3	1	0	5	4	5	4	5	6	6	6	5	6	6	6	6	6	6	6	6	6	6	6	6	6	6	6	5	6	3	3	3	3	3	3	5	6	5	6	5	2
1	3	3	1	1	1	2	5	5	3	1	0	1	6	6	6	6	7	7	7	1	7	5	5	5	5	5	5	5	5	5	5	6	6	6	6	6	6	3	3	4	3	3	3	5	4	4	5	5	1
1	3	3	2	2	1	2	5	5	4	1	1	6	6	6	6	6	4	4	3	4	4	4	4	4	4	4	5	5	5	5	5	3	4	4	4	4	4	3	3	3	3	3	3	4	4	3	5	4	7
1	3	3	1	1	1	3	5	5	3	1	0	5	5	5	4	5	5	5	5	4	5	6	6	6	6	5	5	5	5	5	5	6	6	6	6	6	6	2	2	3	2	2	2	5	5	5	5	5	4
0	2	4	1	1	2	1	5	5	2	3	0	6	6	6	6	6	1	1	1	7	1	7	7	2	7	7	6	6	6	5	6	6	6	6	6	6	6	1	2	1	1	5	1	2	4	4	4	4	4
1	1	4	1	1	1	2	5	5	2	1	1	5	5	5	5	5	6	6	6	6	6	5	5	5	5	5	5	5	5	4	5	5	4	6	6	4	5	3	3	3	4	3	3	5	5	5	5	5	3
0	2	4	2	2	3	3	5	5	3	2	0	5	5	5	4	5	7	7	7	1	7	4	5	5	5	5	4	5	5	5	4	6	6	6	6	6	6	1	1	1	6	1	1	7	7	7	7	7	1
1	3	3	2	2	2	2	5	5	4	1	0	6	5	6	6	6	6	6	6	6	6	6	6	6	5	6	5	5	5	5	5	4	4	3	4	4	4	2	2	2	2	2	3	7	7	7	6	7	2
0	2	3	1	1	1	2	5	5	4	1	0	5	5	5	5	5	6	6	5	6	6	5	5	5	5	5	3	4	4	4	4	4	3	4	4	4	4	2	2	2	2	2	2	7	2	7	7	7	3
0	3	3	2	2	2	2	5	5	4	1	0	5	5	5	5	5	4	4	5	5	5	6	6	6	6	5	5	5	5	5	5	5	5	5	5	5	5	2	2	2	3	2	2	6	6	5	6	6	3
0	2	3	1	1	1	2	5	5	3	1	0	5	5	5	5	5	5	6	6	6	6	5	5	5	4	5	5	5	5	5	5	6	6	6	6	6	5	2	2	2	4	2	2	6	6	6	6	6	2
1	1	4	1	1	2	2	5	5	3	1	0	5	5	5	4	5	6	6	5	6	6	5	5	5	5	5	6	6	6	6	6	3	4	4	3	4	4	3	3	3	3	5	3	7	7	7	6	7	2
1	2	4	1	1	1	3	5	5	2	1	1	4	5	5	5	4	6	6	5	6	6	5	5	5	5	5	6	5	5	6	6	5	5	5	5	5	5	4	5	3	3	3	3	6	6	6	6	6	2
1	1	4	1	1	1	2	5	5	3	1	0	4	5	4	5	5	5	5	5	5	5	6	6	6	6	6	5	5	5	5	5	4	4	4	4	3	4	3	3	3	3	3	3	3	4	4	4	4	1
1	2	3	1	1	2	3	5	5	4	2	0	6	6	6	6	6	5	5	4	5	5	6	6	6	6	6	6	6	5	5	6	4	4	4	4	4	4	3	3	3	3	3	2	5	5	5	5	5	1
1	2	2	1	1	2	3	5	5	4	1	0	3	3	3	3	3	6	6	6	6	6	4	4	4	3	4	6	5	6	6	6	6	6	4	6	6	6	1	1	1	1	1	5	6	5	6	5	6	2
0	2	3	1	1	3	2	5	5	4	1	0	5	6	6	6	6	3	3	3	3	3	7	1	7	7	7	3	6	2	3	2	6	6	7	6	7	6	5	4	4	4	4	4	3	3	3	3	3	1
1	2	3	1	1	1	3	5	5	2	1	0	6	6	6	6	6	7	7	7	6	7	6	6	6	6	6	4	4	4	4	4	5	5	5	5	5	4	2	2	2	2	2	2	6	6	5	6	6	2
1	2	2	1	1	1	2	5	5	4	2	1	5	5	5	5	5	4	4	4	3	4	6	6	5	6	5	4	4	4	4	4	5	5	5	5	5	5	2	2	3	2	2	2	4	4	4	4	4	3
1	2	3	1	1	1	2	5	5	3	1	0	6	5	6	6	6	6	6	6	6	6	5	4	5	5	5	6	6	6	5	6	5	5	5	4	4	5	2	2	2	2	3	2	6	6	6	6	6	4
0	1	1	1	1	1	1	5	5	1	3	0	2	3	3	3	3	1	1	7	1	1	5	5	5	5	5	7	2	2	2	2	3	4	4	4	4	4	4	4	4	4	4	4	4	5	5	5	5	3
0	2	3	1	1	1	2	5	5	4	1	0	6	6	5	6	6	6	5	6	6	6	4	2	4	4	4	4	5	5	5	5	7	7	2	6	7	7	1	2	1	2	1	1	1	7	7	7	7	1
1	2	3	1	1	1	2	5	5	3	1	0	5	5	5	5	3	5	5	5	5	5	6	5	6	6	6	6	6	6	6	6	6	6	5	6	6	6	3	3	3	3	3	2	6	6	6	6	6	3
1	3	4	2	2	3	1	5	5	4	2	0	6	6	6	6	6	6	6	6	6	6	7	6	7	6	7	4	4	3	4	4	3	3	2	3	2	7	3	3	3	2	4	2	7	7	7	7	7	4
1	2	3	1	1	1	2	5	5	4	2	2	5	5	4	4	4	5	4	5	5	5	5	5	5	4	5	6	6	6	6	6	7	7	7	7	2	7	2	2	2	2	2	2	5	6	6	6	6	2
0	3	3	2	2	1	2	5	5	4	1	0	5	5	5	5	5	4	5	5	5	5	5	5	5	4	5	5	4	5	5	5	6	6	6	6	6	6	2	2	2	4	2	2	5	5	6	6	5	3
1	2	3	1	1	2	2	5	5	4	2	2	3	3	3	3	3	7	7	1	7	7	4	4	4	4	4	6	5	6	5	6	6	6	6	6	6	6	3	3	3	4	3	3	7	1	7	7	7	1
0	2	2	1	1	2	3	5	5	3	1	1	5	5	5	4	5	7	7	6	1	7	5	5	5	5	5	3	3	3	3	3	3	3	3	3	3	3	1	1	2	1	2	1	5	5	5	5	5	3
0	2	3	1	1	1	2	5	5	4	1	0	6	6	6	6	1	5	4	5	4	5	5	5	5	5	5	5	5	4	5	5	6	6	6	6	6	6	4	4	5	4	4	4	4	2	4	4	4	2
0	1	2	1	1	1	2	5	5	3	2	1	3	3	3	3	3	6	6	6	6	5	4	4	4	4	4	6	6	6	6	6	1	7	7	7	7	7	4	4	4	4	4	4	6	7	6	7	7	1
0	1	3	1	1	2	2	5	5	3	3	0	5	5	5	5	5	5	5	5	5	5	6	6	3	6	6	4	5	5	5	4	5	5	5	5	5	5	4	3	4	3	3	3	5	5	5	5	4	2
0	1	3	1	1	1	2	5	5	3	2	0	6	6	6	6	6	4	4	5	5	4	3	3	3	3	3	4	4	4	4	4	6	6	6	6	6	6	2	2	2	2	2	2	5	3	5	4	5	2
1	2	4	1	1	1	1	5	5	2	2	0	6	6	6	6	6	5	5	5	4	5	4	4	4	4	4	6	6	6	5	6	5	4	4	5	5	5	3	3	6	3	3	3	5	5	5	5	5	2
0	3	3	2	2	2	2	5	5	4	1	1	6	6	6	6	6	6	6	6	6	6	4	5	5	5	5	5	4	4	5	5	4	5	5	5	5	5	3	3	3	3	3	3	5	4	5	5	5	2
1	3	3	2	2	1	2	5	5	3	1	0	4	5	4	5	5	5	5	5	5	5	6	6	6	6	5	5	5	5	4	4	5	5	5	5	5	4	3	4	3	3	4	3	6	6	6	6	6	2
0	3	3	1	1	2	2	5	5	4	1	0	6	6	6	6	6	6	6	6	6	6	4	4	4	3	4	5	5	5	5	5	6	5	6	6	6	6	3	3	3	3	3	3	6	6	6	5	6	3
0	1	1	1	1	1	1	5	5	2	2	0	6	1	6	6	6	1	1	1	1	7	6	5	6	6	6	7	7	2	7	7	4	4	5	4	5	5	4	4	4	4	4	4	5	5	4	5	5	2
0	2	3	1	1	1	2	5	5	4	1	1	5	4	5	5	5	6	6	6	6	6	5	5	5	5	5	5	4	5	5	5	6	6	6	6	6	6	3	3	3	3	4	3	6	6	6	6	6	2
1	3	3	3	2	1	4	5	5	3	1	0	3	3	2	3	3	5	6	6	6	6	5	5	5	4	5	5	6	6	6	6	6	5	6	6	5	6	3	4	3	3	3	3	7	7	1	7	7	1
1	2	4	1	1	2	2	5	5	4	2	0	5	4	5	5	4	5	5	5	4	5	7	7	7	6	7	6	6	6	6	6	5	5	5	5	4	5	3	3	4	3	4	3	7	7	6	7	7	2
0	2	2	1	1	1	2	5	5	3	2	0	3	5	5	5	5	4	5	5	5	5	5	4	5	5	5	5	4	5	5	5	4	4	4	4	4	4	3	3	3	3	3	3	5	5	4	4	5	1
1	3	2	2	2	1	4	5	5	4	2	0	3	2	3	3	2	7	6	7	7	7	6	6	6	6	6	6	6	6	5	4	5	5	5	5	5	5	1	7	1	1	1	1	6	6	6	6	5	3
1	3	5	1	1	4	2	5	5	2	3	0	6	6	6	6	6	3	3	3	3	3	2	2	2	7	1	3	3	3	3	1	7	6	7	7	7	3	5	1	1	1	1	2	6	6	6	6	6	2
1	1	2	1	1	1	2	5	5	3	1	0	5	5	5	5	5	6	6	6	6	6	6	6	6	6	5	6	6	5	6	6	6	6	6	6	6	5	2	2	3	2	2	2	5	6	6	5	6	2
0	2	3	1	1	2	2	5	5	4	2	0	6	6	6	6	6	5	4	5	5	5	7	7	6	7	7	7	7	2	7	7	5	5	5	5	6	5	4	3	4	3	3	3	5	5	5	5	4	3
0	3	3	2	2	1	2	5	5	3	1	1	5	6	6	6	6	6	6	6	6	6	4	4	3	2	4	5	5	5	5	5	5	6	6	6	6	6	3	3	3	3	3	3	7	7	7	7	7	1
0	2	2	1	1	1	2	5	5	4	1	1	6	5	6	6	6	7	6	7	7	7	5	5	5	5	5	6	6	6	5	6	7	2	7	7	7	7	7	1	1	1	1	1	7	7	7	1	7	3
1	1	4	1	1	1	2	5	5	3	2	2	6	6	6	6	6	4	4	4	4	3	4	4	4	4	4	5	5	5	5	5	6	6	6	6	6	6	2	2	2	2	2	2	6	6	6	6	6	3
1	3	3	1	1	3	1	5	5	3	1	0	6	6	6	5	5	6	6	6	4	6	7	6	7	7	7	4	4	4	4	4	7	7	7	7	7	1	3	2	4	2	4	2	7	7	6	6	6	1
0	1	4	1	1	1	2	5	5	3	1	0	4	4	4	4	4	3	3	3	3	3	3	4	4	4	3	4	4	4	4	4	6	6	6	6	6	6	1	1	7	7	7	7	4	4	4	3	4	4
1	2	2	1	1	1	2	5	5	4	1	0	6	6	6	6	2	7	7	7	7	6	5	5	3	4	5	5	5	4	5	5	5	6	6	6	6	6	1	1	1	1	7	1	6	6	6	6	6	2
1	2	3	1	1	1	2	5	5	4	1	0	5	5	4	5	5	5	4	5	5	5	6	6	6	6	6	5	5	4	5	5	6	6	6	6	6	6	3	3	3	3	3	3	6	5	5	6	6	3
1	3	3	1	1	1	2	5	5	4	1	1	6	5	6	5	6	6	5	6	6	6	5	6	6	6	6	6	6	6	6	6	5	5	5	5	2	5	3	3	3	4	3	3	5	4	5	5	5	2
1	2	3	1	1	1	2	5	5	3	1	0	6	2	2	1	2	7	1	1	1	1	3	3	3	3	3	5	4	5	5	5	5	5	5	5	5	5	4	4	4	5	4	4	4	4	4	4	3	5
1	2	5	2	2	3	1	5	5	2	1	0	2	1	2	6	2	7	1	1	1	1	7	7	1	1	1	3	3	3	3	3	2	3	3	3	3	3	4	4	4	5	5	4	7	2	1	2	2	6
1	2	3	1	1	1	3	5	5	2	1	0	5	6	5	6	6	3	3	3	3	3	3	3	2	3	3	5	5	5	5	5	6	6	6	6	6	6	4	4	4	4	4	5	5	5	5	5	5	4
1	2	3	1	1	1	2	5	5	4	1	0	5	5	5	5	4	5	5	5	5	5	5	5	5	5	5	6	6	6	6	6	5	5	5	5	5	5	4	3	3	4	3	3	5	5	5	5	5	3
1	3	2	1	1	3	2	5	5	4	1	0	5	6	6	6	6	5	5	6	6	6	5	5	5	5	5	5	5	5	4	5	3	3	3	3	3	3	2	1	2	1	2	1	7	7	7	7	6	3
1	1	3	1	1	2	2	5	5	2	2	2	5	6	6	6	6	1	7	1	1	1	3	7	2	3	3	6	6	6	6	6	4	3	3	4	4	4	3	4	3	3	3	3	7	6	6	7	6	2
1	2	1	1	1	2	1	5	5	3	4	0	5	5	5	5	5	3	4	4	4	4	5	5	5	4	5	6	5	6	6	6	1	7	7	7	7	7	2	2	2	2	2	2	4	3	3	4	4	4
0	3	3	2	2	1	2	5	5	4	1	0	5	5	5	5	5	6	6	6	6	6	5	6	6	6	6	5	5	5	4	5	6	6	6	5	6	6	3	5	3	4	3	3	5	6	6	6	6	2
1	3	2	2	2	1	3	5	5	3	1	0	6	6	5	6	6	5	6	6	6	6	4	3	4	4	4	6	5	6	6	6	5	5	5	5	5	4	2	2	2	2	2	2	7	7	7	7	6	3
0	1	3	1	1	1	2	5	5	3	1	0	5	5	5	5	5	6	6	6	6	6	4	4	4	3	4	7	7	7	6	7	3	4	3	4	4	4	2	2	4	4	3	2	4	4	4	4	4	4
1	3	4	1	1	2	1	5	5	4	1	0	6	4	6	6	6	5	5	5	5	4	3	3	3	3	3	5	6	6	4	6	7	7	3	7	7	7	2	3	2	2	2	2	4	4	4	4	5	1
1	3	3	1	1	1	3	5	5	3	1	0	6	6	5	6	6	5	5	5	5	5	6	5	6	6	6	5	5	5	4	5	6	5	6	6	6	6	2	2	2	2	2	2	5	5	5	5	5	3
0	2	3	1	1	1	2	5	5	4	1	0	4	6	6	6	6	5	5	5	5	5	4	4	5	5	5	4	5	4	5	5	5	5	5	3	5	3	2	2	3	2	2	2	5	4	5	4	4	2
0	3	3	2	2	2	2	5	5	4	1	2	6	6	6	5	6	5	4	5	5	5	6	6	5	6	6	5	5	5	5	5	5	6	5	5	5	5	1	2	2	2	3	2	5	6	6	6	5	2
0	3	3	1	1	1	2	5	5	3	1	0	5	5	5	5	4	5	5	5	5	5	5	4	5	5	5	5	4	5	5	5	6	6	6	6	6	6	1	1	1	2	1	1	5	5	5	5	5	2
0	2	3	1	1	1	2	5	5	4	1	0	5	5	6	6	6	5	5	5	5	5	6	6	6	6	6	6	6	6	6	6	6	5	4	4	4	6	3	3	3	3	3	3	5	5	5	4	4	1
1	2	4	1	1	1	2	5	5	4	2	0	5	5	5	4	5	3	3	3	3	3	6	6	6	6	6	5	5	5	5	5	5	3	5	4	5	5	3	3	3	3	3	3	6	6	5	6	6	1
1	1	3	1	1	1	2	5	5	3	1	0	4	5	5	5	4	3	3	2	3	3	4	4	4	4	4	5	5	5	5	5	2	4	4	4	3	4	3	3	2	3	3	3	6	6	6	6	6	2
0	3	3	2	2	2	2	5	5	3	2	0	6	6	6	5	6	4	5	5	5	5	5	5	5	5	5	4	4	4	4	4	7	6	7	2	7	7	2	3	2	2	2	3	7	7	7	6	7	1
0	1	2	1	1	2	2	5	5	3	2	1	6	6	6	1	6	6	6	6	6	6	5	5	4	5	5	7	7	7	1	7	7	7	7	7	6	6	5	6	5	5	5	1	7	6	7	7	7	3
0	2	3	1	1	1	3	5	5	3	1	1	3	3	3	2	3	6	6	6	6	6	3	4	4	4	4	4	4	4	4	4	3	2	6	3	3	2	2	2	2	3	2	2	6	6	5	6	6	3
1	3	3	1	1	2	3	5	5	4	1	0	1	1	1	6	1	4	3	4	3	4	4	4	4	3	4	2	7	7	7	7	7	2	6	7	7	7	4	4	4	4	4	4	5	5	5	5	5	3
1	3	5	4	2	4	2	5	5	4	2	0	4	5	5	5	5	6	6	6	6	6	5	5	5	5	5	6	5	6	6	6	5	6	5	6	6	6	3	3	3	3	3	3	5	4	4	5	5	3
1	3	3	1	1	3	2	5	5	4	1	1	6	6	6	5	6	5	6	6	6	6	5	6	5	6	6	7	6	7	7	7	7	7	7	6	6	7	4	4	4	4	5	4	5	5	5	5	5	2
0	3	3	2	2	3	3	5	5	3	1	0	4	5	4	4	5	5	5	5	5	5	4	4	3	4	4	4	4	3	4	4	6	5	6	6	6	6	3	3	3	3	3	3	5	5	5	5	5	3
0	1	4	1	1	1	2	5	5	3	1	0	6	6	1	6	6	6	6	5	6	6	7	1	7	7	7	5	5	6	6	5	4	4	3	4	4	4	3	3	4	3	3	3	7	6	7	6	7	2
0	1	2	1	1	1	2	5	5	3	2	0	5	5	5	5	5	3	3	3	2	3	5	5	5	5	5	5	5	5	5	5	3	2	6	3	3	3	1	2	1	1	2	1	6	6	6	6	6	2
1	3	4	3	2	4	2	5	5	4	1	1	6	6	6	6	6	7	7	7	7	1	6	6	6	6	6	6	5	4	6	6	7	7	7	1	7	7	2	2	2	2	2	4	6	6	6	6	6	1
1	3	3	1	1	1	3	5	5	4	1	0	4	5	5	5	5	5	5	5	5	5	6	6	5	6	6	5	5	5	5	5	5	5	5	5	5	5	4	3	4	3	3	3	4	5	5	5	5	3
0	3	3	2	2	1	4	5	5	3	1	0	3	3	3	3	3	6	6	6	6	6	4	4	4	3	4	6	4	6	6	6	5	5	4	5	5	5	4	4	4	4	4	4	6	6	6	6	6	2
0	2	3	1	1	2	2	5	5	4	1	0	5	4	4	5	5	6	6	6	6	4	4	4	4	4	4	6	5	6	6	6	6	6	6	6	5	6	4	3	3	3	4	3	5	5	5	5	5	3
0	1	2	1	1	1	2	5	5	3	2	0	4	4	4	4	4	5	4	5	5	5	7	7	7	7	6	6	5	6	6	6	6	6	6	6	6	6	1	1	6	1	1	2	6	6	5	6	6	2
1	2	3	1	1	1	2	5	5	3	1	0	6	6	6	5	6	6	6	6	6	6	6	5	6	6	6	6	6	6	6	5	6	6	5	6	6	6	3	3	3	3	3	3	6	6	6	6	6	2
1	3	2	1	1	4	1	5	5	2	2	0	6	1	1	1	1	6	5	6	6	6	7	7	7	2	7	5	4	5	5	5	4	4	4	3	4	4	3	3	3	3	3	3	6	6	6	6	6	3
0	1	2	1	1	1	2	5	5	3	1	0	3	3	3	3	2	6	6	6	6	6	6	6	6	6	6	5	5	5	5	5	4	5	5	4	5	2	3	2	2	3	2	3	6	6	6	6	6	1
1	3	3	1	1	2	2	5	5	3	1	0	5	5	5	5	5	4	3	4	4	4	6	6	6	6	6	5	5	5	5	4	6	4	6	6	6	6	4	3	4	3	3	3	5	6	6	6	6	5
1	2	2	1	1	2	2	5	5	4	1	0	6	6	6	6	6	1	7	7	7	7	1	3	3	3	3	5	5	5	5	5	6	6	6	6	6	6	1	1	1	2	5	1	6	7	7	7	7	1
0	3	3	1	1	1	2	5	5	3	1	0	6	6	6	6	6	6	6	6	6	6	6	6	6	6	6	5	5	5	5	5	5	5	5	4	5	4	2	2	2	2	2	2	6	6	6	5	6	4
0	1	5	1	1	1	1	5	5	2	3	0	2	3	3	3	3	7	7	6	7	6	6	6	6	5	6	7	7	7	7	2	5	5	5	5	5	5	1	1	1	1	1	2	7	7	7	2	7	1
1	1	3	1	1	1	2	5	5	2	2	1	5	5	5	4	5	4	5	5	5	5	4	5	4	4	5	6	6	6	6	6	6	5	6	6	6	6	2	2	3	2	2	2	5	4	5	5	5	2
0	3	3	2	2	2	2	5	5	4	2	0	6	6	6	6	6	5	5	5	5	5	6	6	6	6	6	6	5	6	6	6	4	4	4	4	4	4	2	2	2	2	2	2	2	7	7	7	7	2
1	1	2	1	1	1	2	5	5	3	1	0	4	5	5	5	5	7	1	7	7	7	7	7	7	6	7	6	6	6	6	6	5	5	5	5	3	5	2	1	1	1	2	2	6	6	6	6	6	4
0	2	2	1	1	1	3	5	5	3	1	0	6	6	6	5	6	5	5	5	5	5	6	6	6	6	6	3	4	4	4	4	6	6	4	6	6	6	2	2	3	2	4	4	7	7	6	7	7	3
1	1	3	1	1	2	2	5	5	3	2	1	5	5	5	5	4	6	6	6	5	6	4	4	4	4	4	5	5	5	5	5	6	6	6	6	6	6	2	2	2	2	2	2	5	5	5	5	5	3
0	1	4	1	1	1	2	5	5	3	3	1	1	1	6	1	1	1	1	7	1	1	5	5	4	4	5	6	7	7	6	7	7	7	7	7	1	7	4	4	4	4	4	4	5	6	6	6	6	4
1	3	2	2	2	2	2	5	5	3	4	0	3	3	3	1	3	6	6	6	5	6	5	6	6	6	6	3	4	4	4	4	4	5	5	5	5	5	4	4	4	4	4	4	4	4	4	4	4	2
1	3	3	1	1	2	2	5	5	4	1	0	6	6	6	6	5	5	5	5	5	4	4	5	5	5	5	6	6	5	6	6	5	5	5	5	5	5	3	3	3	3	3	2	6	6	6	5	5	3
1	1	1	1	1	3	2	5	5	3	2	0	6	6	5	6	6	4	4	4	4	4	7	7	7	7	1	7	7	7	6	7	4	4	4	3	4	4	2	3	2	3	2	2	5	5	5	5	4	4
0	3	2	2	2	2	3	5	5	3	2	0	5	5	5	5	5	7	7	1	7	7	4	6	6	6	6	4	4	3	3	4	7	7	7	7	7	2	1	1	2	1	1	1	4	4	4	4	3	3
0	3	3	1	1	2	3	5	5	3	1	0	5	5	5	4	5	5	4	5	5	5	6	6	6	5	6	6	6	6	6	6	5	6	4	6	6	6	3	2	2	2	2	2	6	5	6	6	6	2
1	3	3	2	2	1	3	5	5	4	2	1	5	5	5	5	5	6	6	6	6	6	6	5	6	6	6	6	5	6	6	6	5	5	5	4	4	5	3	3	4	3	3	3	6	6	6	6	6	3
0	3	3	3	2	1	1	5	5	4	2	0	6	6	1	1	1	2	2	2	2	2	2	3	3	3	3	3	2	3	3	3	4	3	4	4	4	4	1	5	5	5	5	5	4	4	4	4	4	3
0	3	4	1	1	1	2	5	5	4	1	1	2	2	2	3	2	2	2	2	2	2	2	3	2	2	2	2	2	2	2	3	2	2	3	2	2	2	5	5	5	5	5	5	2	2	2	2	2	6
1	2	5	1	1	1	2	5	5	3	1	0	3	3	3	4	3	3	3	3	3	3	3	3	4	3	3	3	3	4	3	3	2	3	2	2	2	2	5	5	5	4	5	4	2	2	2	2	2	5
0	2	3	1	1	1	2	5	5	3	1	0	2	2	2	3	2	2	3	2	2	2	3	3	3	3	3	3	3	3	3	3	2	2	2	3	2	2	6	6	6	6	6	6	1	1	1	1	6	5
1	2	3	1	1	4	2	5	5	4	2	0	4	3	4	3	3	3	3	3	3	3	2	2	2	2	3	3	3	3	4	4	3	3	3	3	3	4	5	4	5	5	4	5	2	2	2	2	2	6
0	3	3	2	2	1	2	5	5	4	1	0	3	5	3	3	3	3	3	3	3	3	3	3	3	3	3	2	3	2	2	2	2	2	2	2	2	2	5	6	6	6	5	6	3	2	2	2	2	5
0	1	4	1	1	3	2	5	5	1	1	0	3	3	3	3	3	2	1	2	2	2	2	2	2	2	2	2	2	3	2	2	3	3	3	3	3	4	5	4	5	5	4	5	3	3	3	3	3	5
1	3	2	1	1	3	2	5	5	4	2	0	2	2	2	2	2	3	3	3	3	3	2	2	2	2	2	2	2	2	2	2	3	3	3	3	3	4	6	6	6	6	6	6	3	2	2	2	2	5
1	1	2	1	1	4	1	5	5	3	2	0	3	4	3	3	3	4	4	4	4	4	3	3	3	3	3	3	3	3	3	3	3	3	4	3	3	3	6	6	6	6	6	6	3	3	3	3	3	6
1	3	4	1	1	2	1	5	5	2	1	0	2	2	3	2	2	3	3	3	3	3	2	3	2	2	2	3	3	3	4	3	2	3	2	2	2	2	6	6	6	6	6	6	3	3	3	3	3	5
1	1	3	1	1	1	2	5	5	3	1	1	3	3	3	3	4	3	3	4	3	3	3	3	4	3	3	3	3	3	3	3	2	2	2	2	2	2	6	6	6	6	5	5	2	4	2	3	2	5
0	1	4	1	1	2	2	5	5	2	2	0	3	3	4	3	3	3	3	3	3	3	3	3	3	4	3	2	2	2	2	2	3	3	3	3	3	3	6	6	6	6	6	6	2	2	2	2	2	5
0	2	3	1	1	2	1	5	5	4	1	0	3	3	3	3	3	4	4	3	3	3	2	2	2	2	3	3	3	3	3	3	3	3	3	3	3	3	6	6	6	5	6	6	2	2	3	2	2	5
0	2	3	1	1	1	2	5	5	3	1	0	2	2	2	2	2	2	2	2	2	2	2	2	2	2	2	3	3	3	4	3	3	3	3	3	3	3	6	6	6	6	6	6	3	3	3	3	3	5
1	3	3	2	2	3	1	5	5	3	2	0	2	2	2	2	2	3	3	3	3	3	2	2	2	2	2	3	3	3	3	3	2	2	2	2	2	2	6	6	6	5	6	6	2	2	2	2	2	6
1	1	2	1	1	2	2	5	5	3	1	0	3	3	3	3	3	4	5	4	4	4	2	2	2	2	2	3	3	3	3	4	2	4	2	2	2	2	4	5	4	5	5	5	3	2	2	2	2	3
1	3	2	1	1	2	2	5	5	2	1	0	5	5	6	5	6	5	6	5	5	5	4	3	3	4	3	2	2	3	2	2	2	2	2	2	3	2	6	6	6	6	6	6	2	2	2	2	2	6
0	2	5	1	1	2	3	5	5	2	1	0	7	7	2	7	7	4	4	4	4	4	5	5	5	5	5	3	1	1	1	1	5	5	5	5	5	5	6	6	6	6	6	6	1	6	5	5	6	4
1	2	2	1	1	3	2	5	5	4	4	0	2	3	2	2	2	3	2	3	2	2	3	4	3	3	3	3	2	2	2	2	3	3	3	3	3	3	5	4	5	5	4	5	2	2	2	2	2	5
1	1	3	1	1	1	2	5	5	3	1	0	3	3	3	3	3	4	3	3	5	3	3	3	3	3	3	3	3	3	4	4	2	2	2	2	2	2	5	5	5	5	6	5	2	2	2	2	2	5
0	3	3	2	2	1	2	5	5	3	1	0	4	3	3	3	3	3	3	3	3	3	2	2	3	2	2	3	3	3	3	3	3	3	3	3	3	3	4	5	4	5	5	5	4	3	3	3	3	5
1	3	2	1	1	1	3	5	5	4	1	0	4	4	1	4	4	4	4	4	4	4	4	4	4	4	4	4	4	4	4	4	4	4	4	4	4	4	4	4	4	4	4	4	4	4	4	4	4	4
0	2	2	1	1	1	2	5	5	2	1	2	4	6	4	5	5	5	5	4	4	4	4	4	5	4	4	6	4	4	4	6	4	4	4	6	6	6	2	5	6	4	5	4	4	5	4	4	6	4
1	2	2	1	1	1	2	5	5	2	1	2	4	5	5	5	5	5	3	3	4	4	4	4	4	4	4	4	5	4	4	4	4	5	3	4	5	4	4	7	5	4	7	4	4	4	4	4	7	4
0	1	2	1	1	1	1	5	5	2	1	3	5	5	5	5	5	5	5	3	4	5	4	4	5	4	4	4	5	2	5	2	2	4	4	4	5	4	4	7	7	2	7	4	4	5	5	4	7	4
0	3	2	2	2	1	3	5	5	1	1	0	4	4	4	4	4	4	4	4	4	4	4	4	4	4	4	4	4	4	4	4	4	4	4	4	4	4	4	4	4	4	4	4	4	4	4	4	4	4
1	1	1	1	1	2	2	5	5	1	4	1	7	7	7	7	7	7	7	7	7	7	7	7	7	7	7	7	7	7	7	7	7	7	7	7	7	7	7	7	7	7	7	7	7	7	7	7	7	7
1	3	3	1	1	3	3	5	5	3	1	0	6	6	5	4	4	7	7	7	6	6	4	6	6	5	6	7	7	6	6	7	7	7	6	7	7	7	3	1	2	2	2	2	5	7	6	7	6	4
0	2	2	1	1	2	2	5	5	3	2	0	1	2	1	2	1	1	1	1	1	2	1	2	1	1	1	1	2	2	1	1	2	1	2	1	1	1	6	7	7	7	6	7	2	1	1	1	1	7
1	2	3	1	1	1	2	5	5	4	1	0	2	1	2	1	1	3	1	3	2	3	3	2	3	2	1	4	3	2	4	4	2	1	2	1	3	2	7	6	7	7	7	7	1	1	1	2	1	6
1	1	5	1	1	4	2	5	5	3	2	0	4	4	5	5	3	4	2	2	4	2	2	2	4	4	2	4	3	2	2	3	2	3	3	1	1	1	5	7	7	5	6	5	4	5	5	3	3	2
0	3	3	1	1	1	2	5	5	3	1	0	7	6	6	7	7	2	4	2	4	4	5	3	5	5	4	2	2	4	3	4	6	4	6	5	6	4	1	2	1	1	1	1	3	3	5	5	5	6
1	3	4	3	2	2	4	5	5	3	2	0	3	2	1	2	2	7	7	6	7	6	6	5	7	5	6	1	2	2	2	3	7	7	7	7	6	7	1	1	1	2	1	1	2	4	4	3	2	6
1	3	3	2	2	1	3	5	5	4	1	0	3	5	5	3	5	2	3	2	1	2	1	1	2	1	1	2	4	4	2	4	2	3	1	3	2	2	5	5	7	7	7	5	3	2	2	2	2	5
1	3	3	1	1	2	2	5	5	3	1	0	7	5	5	7	6	2	1	2	3	1	7	6	6	7	5	4	6	4	6	4	2	1	2	1	2	2	7	6	7	7	7	7	3	2	2	1	3	7
0	2	3	1	1	1	3	5	5	3	1	0	2	4	2	2	3	6	6	6	6	7	2	1	1	1	1	7	5	5	7	7	2	1	2	2	3	2	7	7	7	7	6	7	3	4	4	3	4	5
1	3	3	1	1	1	3	5	5	4	1	0	5	4	5	6	6	3	3	2	2	1	2	4	2	4	4	2	3	4	4	4	1	2	1	1	1	2	7	7	6	7	7	7	2	3	3	1	1	7
0	3	3	2	2	1	1	5	5	3	1	0	7	7	7	7	7	4	5	6	5	4	5	4	5	5	4	3	2	4	3	3	6	7	6	7	7	7	6	7	5	6	7	6	5	3	5	5	3	2
1	2	3	1	1	2	3	5	5	4	1	1	1	1	1	1	2	1	2	1	2	3	4	4	3	5	3	2	1	2	3	2	1	2	2	2	2	3	7	7	7	7	6	7	3	2	2	1	1	5
1	2	4	1	1	1	2	5	5	3	3	0	3	1	2	2	2	3	2	3	4	3	2	2	3	2	3	5	6	4	4	6	4	6	4	4	4	6	6	7	7	7	7	7	1	2	2	1	1	7
1	3	4	4	2	4	2	5	5	2	4	1	1	2	2	3	1	4	4	5	5	4	3	2	3	2	1	5	3	5	3	3	3	5	5	3	3	5	5	5	3	3	4	4	4	5	3	5	3	4
0	2	3	1	1	1	2	5	5	4	1	0	1	1	1	2	1	3	3	4	5	5	2	3	4	2	4	4	4	6	6	6	3	2	3	1	2	1	2	3	1	3	2	2	4	3	4	3	2	5
0	2	2	1	1	2	2	5	5	4	2	0	2	2	1	3	2	5	5	3	5	3	2	1	1	1	2	4	3	2	4	2	6	7	5	6	6	7	7	7	6	7	7	7	7	6	5	5	5	6
1	3	3	2	2	3	2	5	5	3	1	0	2	2	2	4	4	3	3	3	5	5	2	2	1	1	1	2	2	4	4	2	2	2	2	4	2	4	7	6	6	6	5	7	4	3	2	4	3	4
1	2	3	1	1	1	2	5	5	3	1	0	6	6	5	7	7	3	4	2	4	2	4	4	6	4	6	4	5	5	4	6	1	3	2	2	2	2	2	2	2	3	2	2	7	7	6	6	7	4
1	3	3	1	1	1	2	5	5	4	1	0	4	4	4	2	3	1	3	2	1	1	1	2	1	1	1	1	3	2	2	2	7	6	6	6	6	5	3	2	1	2	3	3	5	4	4	6	6	6
1	2	3	1	1	1	2	5	5	4	1	0	7	6	6	5	7	3	4	2	3	3	2	1	1	1	3	1	1	1	2	2	3	2	4	4	4	2	2	3	3	3	4	3	5	4	4	4	3	4
0	1	2	1	1	1	2	5	5	2	3	1	2	2	3	2	3	7	7	6	6	5	6	6	5	7	7	6	4	6	6	4	7	6	7	7	7	7	3	3	3	2	1	1	4	4	4	6	5	1
0	1	3	1	1	1	2	5	5	3	1	1	6	6	4	5	4	4	4	4	3	4	4	4	6	6	5	1	1	1	1	1	6	7	5	7	6	6	1	1	1	2	1	1	4	4	4	6	5	2
1	2	5	1	1	2	2	5	5	4	4	0	2	4	4	4	2	2	4	4	2	3	2	4	4	3	2	2	1	1	1	1	3	5	4	5	3	5	7	6	7	7	7	7	3	2	4	2	4	6
0	1	3	1	1	2	2	5	5	3	2	0	3	3	2	3	4	1	1	1	2	3	4	5	3	5	5	1	3	3	3	1	3	2	3	3	1	1	7	5	7	7	6	5	2	2	2	4	3	5
1	2	2	1	1	1	2	5	5	4	2	0	5	3	4	5	5	2	3	3	4	4	3	4	2	3	3	1	2	1	3	3	4	5	3	5	3	3	2	1	1	3	3	1	5	4	3	5	3	2
1	3	4	1	1	3	1	5	5	4	2	0	4	3	5	3	4	5	3	3	5	3	3	2	4	2	4	4	4	3	2	2	4	3	5	4	4	4	5	4	4	3	4	5	5	3	3	3	5	6
0	3	3	1	1	1	2	5	5	3	1	0	2	4	2	4	2	4	2	2	4	4	6	6	4	4	5	2	2	1	2	2	3	3	5	5	4	5	5	7	7	5	5	7	3	3	5	4	5	6
1	3	1	2	2	2	3	5	5	2	4	0	3	3	2	3	4	1	1	1	2	1	2	2	1	1	1	3	3	3	3	3	1	2	1	1	1	1	7	7	7	7	7	6	3	5	3	4	5	4
1	3	3	2	2	1	3	5	5	3	1	0	2	2	2	2	3	6	5	7	5	5	4	2	4	2	4	4	4	2	4	2	2	1	3	2	1	1	7	7	6	5	5	7	2	1	2	3	2	4
1	3	4	1	1	1	2	5	5	3	2	0	3	4	5	3	5	1	2	3	2	1	1	2	1	1	3	2	3	3	4	3	2	1	2	1	1	1	6	7	7	7	7	7	3	3	1	1	2	7
1	1	4	1	1	2	2	5	5	3	1	0	6	4	4	6	5	6	7	7	7	6	2	1	1	1	2	7	6	7	7	7	7	7	7	6	6	7	2	3	2	3	3	1	6	5	6	6	6	6
1	2	3	2	2	2	1	5	5	2	3	0	1	1	3	3	2	5	4	6	4	6	4	4	4	5	4	3	5	4	3	4	4	4	2	2	2	4	4	5	4	3	5	3	4	5	3	4	5	5
0	3	4	3	2	1	2	5	5	3	2	0	3	4	2	2	2	6	6	5	6	6	2	3	2	1	1	3	3	5	4	3	4	3	5	4	3	3	5	5	4	3	4	4	5	3	5	5	3	7
1	2	2	1	1	1	3	5	5	3	2	3	2	2	1	1	1	6	6	6	7	6	1	2	1	1	1	7	5	6	6	7	1	3	2	2	2	3	6	7	7	7	7	7	5	5	6	6	4	6
1	3	3	2	2	2	3	5	5	4	1	0	5	5	4	3	3	2	1	1	1	1	4	2	3	4	2	4	2	4	2	2	3	2	1	3	2	2	5	6	4	5	4	5	6	7	6	7	7	2
0	3	3	2	2	1	2	5	5	4	1	0	1	2	2	3	1	3	2	4	4	4	2	2	2	3	2	2	1	3	3	2	2	1	3	2	2	3	7	7	7	6	7	7	2	3	3	3	1	6
1	2	2	1	1	1	1	5	5	3	2	0	1	1	2	1	1	4	4	2	4	2	1	2	1	1	2	1	1	1	2	1	1	2	2	1	1	1	7	7	6	7	7	7	1	1	2	2	1	7
1	2	3	1	1	1	2	5	5	4	1	1	2	1	3	2	1	5	4	5	3	3	2	2	1	1	1	3	5	3	4	4	4	3	2	2	4	4	3	3	3	4	5	4	3	5	5	3	3	6
0	2	3	1	1	2	2	5	5	3	1	0	5	7	6	7	5	6	6	6	4	4	1	2	1	2	1	5	5	3	5	3	5	6	7	5	7	6	2	1	1	2	1	1	6	7	6	6	5	1
1	2	3	1	1	2	1	5	5	4	2	0	3	5	5	5	4	3	3	2	4	4	7	7	6	7	7	7	6	5	6	6	2	4	4	4	4	2	6	6	7	5	7	7	6	7	5	7	6	5
0	2	3	1	1	1	2	5	5	4	1	0	2	1	1	2	1	4	3	3	5	5	2	3	3	4	4	5	4	3	4	3	4	2	4	2	4	3	5	6	5	6	6	7	3	4	5	3	4	5
1	1	4	1	1	1	1	5	5	2	2	0	6	7	7	7	7	5	6	6	7	5	2	2	2	1	2	2	3	2	4	3	7	7	7	6	7	7	2	1	1	1	1	1	6	4	5	5	4	3
0	3	4	2	2	3	2	5	5	2	1	0	3	2	3	2	4	1	2	3	3	3	2	3	2	2	1	4	2	3	3	2	3	2	2	2	4	4	6	5	5	4	5	6	4	4	4	2	2	6
1	3	3	2	2	2	3	5	5	3	1	0	6	7	6	7	7	5	5	3	3	5	3	5	5	3	3	1	2	3	1	3	4	4	5	5	3	3	6	5	6	6	6	6	3	3	5	3	5	6
1	3	2	2	2	2	2	5	5	2	2	0	5	4	3	4	5	3	5	5	3	3	5	4	4	5	6	4	5	3	3	3	2	1	1	2	3	2	3	1	2	2	3	2	2	3	3	3	4	7
1	3	3	2	2	1	3	5	5	4	1	0	2	3	2	1	2	3	3	2	2	2	6	4	5	6	4	2	2	4	4	3	2	2	2	4	4	4	7	6	7	7	6	7	5	4	6	5	5	7
1	2	3	1	1	1	2	5	5	4	1	0	6	6	5	6	6	5	5	7	6	5	6	6	7	7	7	7	7	7	6	7	5	5	5	3	5	3	3	1	2	2	2	2	5	4	4	5	3	6
1	2	3	1	1	1	2	5	5	4	2	0	4	2	4	3	2	2	4	4	2	2	4	4	2	4	2	4	6	4	4	6	3	2	3	2	3	4	6	4	4	5	6	5	2	4	4	2	2	5
1	2	2	1	1	2	2	5	5	3	1	0	5	5	6	6	7	5	3	3	3	5	3	3	5	3	4	3	4	5	3	5	4	5	3	3	4	5	4	2	4	2	3	2	4	5	3	4	4	4
1	1	3	1	1	1	2	5	5	2	2	0	5	3	4	4	4	2	3	1	1	2	5	3	5	3	5	6	7	6	7	7	7	6	5	5	6	6	2	3	3	2	1	1	3	5	4	5	3	2
1	2	2	1	1	1	3	5	5	3	1	0	2	3	3	1	3	3	2	3	4	4	1	2	1	1	1	6	5	6	4	5	1	1	1	2	1	1	4	5	5	4	6	5	6	6	5	6	6	1
1	2	3	1	1	1	2	5	5	3	1	0	6	7	6	7	7	1	2	3	3	2	1	2	1	1	1	6	5	6	4	4	5	5	3	3	3	5	2	1	1	1	1	1	7	6	6	7	7	2
0	2	3	1	1	1	2	5	5	4	1	0	1	2	1	3	3	5	6	5	6	7	1	3	2	2	3	4	6	6	6	4	2	2	2	4	2	4	6	7	7	7	7	7	1	2	2	3	2	5
1	3	3	2	2	2	2	5	5	4	2	0	6	6	5	7	6	3	4	2	2	4	7	7	6	6	7	2	1	2	1	3	3	2	4	3	4	2	6	6	4	4	4	5	3	1	1	2	2	5
0	3	3	2	2	1	2	5	5	3	1	0	1	3	3	2	2	3	3	5	5	5	2	4	2	4	2	5	3	5	3	3	4	3	2	3	2	4	6	6	6	5	7	6	4	3	5	5	3	6
1	1	3	1	1	2	2	5	5	3	1	0	3	4	2	4	4	3	5	5	4	3	2	3	1	2	2	3	4	3	3	2	3	3	5	5	3	3	2	4	2	3	3	3	4	2	4	3	3	6
0	2	3	1	1	1	2	5	5	4	1	0	2	1	1	1	1	5	3	4	4	4	2	2	2	2	3	4	3	2	4	4	3	3	5	4	5	4	4	4	6	4	6	4	3	3	3	1	1	6
1	1	3	1	1	1	2	5	5	3	1	1	6	6	6	4	4	5	5	4	3	3	5	6	6	7	5	2	2	1	1	3	5	5	7	7	6	5	3	3	1	3	1	1	4	2	2	4	2	2
0	1	2	1	1	1	1	5	5	3	1	0	7	7	6	7	6	3	3	1	1	2	4	2	2	4	4	2	2	2	3	2	3	1	3	2	1	2	4	6	6	6	4	6	2	2	1	1	3	7
0	2	3	1	1	2	2	5	5	3	1	0	1	1	1	1	2	2	4	2	3	3	1	2	1	1	2	4	2	2	2	4	1	2	1	1	2	1	4	5	6	4	5	6	4	4	2	2	4	6
0	2	5	1	1	1	3	5	5	3	1	1	7	5	6	5	7	6	7	5	6	5	4	5	3	3	4	2	3	2	1	2	4	2	2	3	4	3	1	1	1	2	1	1	1	1	1	1	2	3
0	1	3	1	1	2	2	5	5	3	1	1	7	7	7	7	6	6	7	7	6	7	3	5	4	5	3	3	2	3	4	3	3	4	4	5	5	3	6	4	5	5	5	4	1	1	2	1	2	4
0	2	3	1	1	2	3	5	5	3	1	0	3	4	5	5	3	2	3	4	4	2	2	4	4	3	3	2	4	4	2	2	3	5	3	3	3	5	1	2	3	3	1	2	3	4	4	5	3	6
1	3	3	2	2	2	2	5	5	3	2	0	4	5	6	6	4	1	3	3	3	1	1	2	3	2	1	4	4	2	2	4	2	3	2	1	3	1	6	6	7	5	6	5	5	5	3	3	5	6
0	1	2	1	1	4	2	5	5	3	2	1	5	4	6	5	4	5	4	5	5	6	5	6	6	6	7	6	5	5	7	7	5	4	6	5	5	5	3	2	2	2	3	1	2	1	1	1	2	1
0	1	2	1	1	1	2	5	5	3	1	0	5	7	7	5	5	6	4	6	5	4	7	7	6	7	7	3	2	3	4	4	6	6	6	6	7	6	1	1	1	1	2	1	7	7	7	7	6	3
1	2	2	1	1	2	2	5	5	4	1	0	1	2	1	1	1	7	5	6	5	6	3	4	3	3	5	3	3	1	2	1	2	3	4	2	4	4	1	2	2	1	1	1	2	2	1	2	2	4
1	2	3	1	1	2	2	5	5	3	1	0	6	4	4	4	6	3	5	3	5	5	1	3	2	3	2	4	2	2	2	3	4	4	2	2	3	3	6	5	5	4	6	5	7	5	6	5	7	5
0	2	2	1	1	1	3	5	5	3	1	0	1	1	1	2	1	4	2	3	4	4	4	4	2	2	2	1	2	3	2	3	2	4	2	2	4	3	5	6	5	6	6	7	1	3	1	3	2	1
1	1	4	1	1	3	2	5	5	3	1	0	3	1	1	2	3	2	1	2	3	2	3	1	1	1	2	2	2	4	2	4	2	2	3	3	2	1	6	7	7	7	5	5	3	1	1	2	3	5
0	2	2	1	1	1	2	5	5	3	1	1	4	3	3	4	5	5	5	7	5	6	2	3	3	1	2	1	1	1	2	1	4	3	3	3	4	2	7	6	5	5	7	6	7	7	5	5	6	2
0	3	4	2	2	2	1	5	5	3	2	0	3	1	2	1	3	5	3	3	5	5	3	3	5	3	5	1	2	1	1	1	1	2	3	3	1	2	6	7	7	7	7	7	2	3	2	3	1	7
1	3	3	4	2	2	2	5	5	3	2	0	3	4	3	2	3	5	3	5	3	5	3	3	2	2	4	3	3	5	5	3	2	1	3	2	2	1	5	6	4	4	6	4	2	2	4	2	4	7
0	3	1	1	1	2	1	5	5	4	3	0	1	2	1	1	1	2	1	1	1	2	4	2	3	3	3	2	3	3	2	4	4	2	2	3	4	2	7	5	6	6	7	6	4	4	2	2	4	5
1	3	5	3	2	3	1	5	5	2	3	0	3	3	5	3	5	2	2	4	4	3	3	1	3	2	2	5	5	4	3	4	2	2	1	1	2	3	5	5	7	7	7	5	5	3	3	5	3	7
0	3	2	1	1	1	2	5	5	3	1	1	3	3	2	1	1	3	5	5	3	3	2	2	1	1	1	1	1	2	1	2	1	2	3	1	2	3	6	7	7	6	7	7	1	2	1	2	1	6
1	1	3	1	1	2	2	5	5	3	1	0	2	2	4	4	3	4	6	5	6	4	4	3	4	3	5	2	3	1	3	1	4	6	4	5	4	6	3	4	4	5	4	5	3	3	5	5	3	7
1	2	3	1	1	4	2	5	5	2	4	0	3	1	2	3	3	7	7	7	7	6	6	5	7	7	7	3	3	2	1	1	2	3	2	1	2	3	6	7	7	6	6	5	2	2	4	4	2	5
1	3	5	1	1	4	3	5	5	3	3	0	3	4	2	4	2	3	1	1	1	3	2	4	4	2	3	2	4	2	3	4	4	2	2	4	2	4	7	7	6	7	7	7	3	4	4	2	4	3
0	3	1	2	2	2	1	5	5	2	1	0	3	3	4	2	3	2	3	4	4	4	2	1	1	1	1	6	7	7	7	7	1	2	3	3	1	1	6	6	5	7	6	6	7	5	7	5	7	6
1	2	3	1	1	3	3	5	5	4	2	2	1	1	2	2	1	4	5	3	5	3	2	4	4	3	2	2	2	3	3	4	1	2	2	1	1	1	1	1	1	2	1	2	1	3	2	1	2	4
1	2	3	1	1	1	2	5	5	4	1	0	3	5	3	5	4	2	2	2	3	1	1	1	2	1	1	1	2	1	2	1	4	5	5	6	5	6	4	5	5	3	5	3	6	5	7	5	6	5
1	1	2	1	1	1	1	5	5	3	1	0	1	1	1	2	1	2	2	2	3	2	7	6	6	7	7	6	6	7	5	7	1	2	1	3	2	3	7	7	7	6	7	7	2	2	1	1	1	4
1	3	3	2	2	1	2	5	5	3	1	0	2	1	1	1	1	2	2	2	2	2	1	2	2	1	3	4	4	5	3	5	4	3	5	3	4	5	7	7	7	7	7	6	1	2	2	1	3	4
0	3	2	2	2	2	2	5	5	3	2	1	3	5	5	4	3	3	3	2	3	3	5	4	3	5	3	4	6	6	4	6	4	3	4	3	5	5	4	5	6	6	4	4	5	3	3	4	4	6
0	2	3	1	1	1	2	5	5	3	1	0	4	4	3	2	2	2	3	3	4	3	3	2	3	1	1	3	1	2	3	1	1	1	1	1	1	2	4	2	4	2	4	2	6	4	5	5	6	4
1	3	3	2	2	2	3	5	5	3	1	0	4	6	5	5	4	1	3	2	2	3	7	6	5	6	7	4	3	5	3	5	2	3	4	4	2	4	6	6	6	7	7	6	4	3	3	3	2	6
[truncated: 19 more columns]
